# Supplementary material for: Association between socioeconomic status and arteriosclerotic cardiovascular disease risk and cause-specific and all-cause mortality: Data from the 2005–2018 National Health and Nutrition Examination Survey
Source: Front Public Health. 2022 Nov 22;10:1017271. doi: 10.3389/fpubh.2022.1017271 (PMC9723397; doi:10.3389/fpubh.2022.1017271)
Supplement: Supplementary file 1 [file Data_Sheet_1.CSV]

	Year	seqn	age	sex	eth	marital	poverty	edu	PHQ9	ASCVD	CHF	CHD	smoke	BMI	BMI3	Hypertension	CVD	angina	heart.attack	stroke	arthritis	COPD	DM	Parkinson	LS7	ideal_count	eligstat	mortstat	ucod_leading	diabetes	hyperten	permth_int	permth_exm	Diseases_of_heart	CV_mortality	Malignant_neoplasms_mortality	time	mortstat_1	status_all	Diseases_of_heart_1	status_heart	CV_mortality_1	status_CV	Malignant_neoplasms_mortality_1	status_Malignant_neoplasms	PIR
1	2005-2006	31131	44	Female	black	Married	4.65	some college or AA degree	Minimal	0	yes	no	never	30.9	overweight	yes	yes	no	no	no	no	no	no	no	8	3	Eligible	1	Censored	1	1	159	158	1	1	1	159	1	1	1	1	1	1	1	1	high income
2	2005-2006	31132	70	Male	white	Married	5	college graduate or above	Minimal	0	no	no	never	24.74	normal	yes	no	no	no	no	no	no	DM	no	8	2	Eligible	1	Censored	1	1	167	167	1	1	1	167	1	1	1	1	1	1	1	1	high income
3	2005-2006	31144	21	Male	other	Never married	0.46	high school graduate	Minimal	0	no	no	never	25.03	overweight	no	no	no	no	no	no	no	no	no	8	3	Eligible	1	Censored	1	1	163	163	1	1	1	163	1	1	1	1	1	1	1	1	low income
4	2005-2006	31149	85	Female	white	Widowed	0.05	9-11th grade	Minimal	0	no	no	never	21.63	normal	yes	no	no	no	no	yes	no	no	no	8	3	Eligible	2	Malignant neoplasms (C00-C97)	1	1	100	99	1	1	2	100	2	2	1	1	1	1	2	2	low income
5	2005-2006	31150	79	Male	white	Divorced	1.22	high school graduate	Minimal	0	no	no	former	28.93	overweight	no	no	no	no	no	yes	no	no	no	11	4	Eligible	2	All other causes (residual)	1	1	56	56	1	1	1	56	2	2	1	1	1	1	1	1	low income
6	2005-2006	31151	59	Female	black	Married	3.03	high school graduate	Minimal	1	no	no	former	29.51	overweight	yes	yes	no	no	yes	yes	no	DM	no	6	1	Eligible	1	Censored	1	1	167	166	1	1	1	167	1	1	1	1	1	1	1	1	middle income
7	2005-2006	31153	44	Female	other	Never married	1.03	high school graduate	Mild	0	no	no	former	39.1	overweight	yes	no	no	no	no	no	no	no	no	9	3	Eligible	1	Censored	1	1	161	160	1	1	1	161	1	1	1	1	1	1	1	1	low income
8	2005-2006	31154	62	Male	black	Married	1.56	high school graduate	Minimal	0	no	no	current	26.98	overweight	yes	no	no	no	no	no	no	no	no	4	1	Eligible	2	Malignant neoplasms (C00-C97)	1	1	116	116	1	1	2	116	2	2	1	1	1	1	2	2	middle income
9	2005-2006	31155	38	Male	other	Married	3.5	college graduate or above	Minimal	0	no	no	never	25.61	overweight	no	no	no	no	no	no	no	no	no	8	3	Eligible	1	Censored	1	1	178	177	1	1	1	178	1	1	1	1	1	1	1	1	high income
10	2005-2006	31158	71	Male	white	Married	3.71	some college or AA degree	Minimal	0	no	no	current	21.65	normal	yes	no	no	no	no	no	no	no	no	7	3	Eligible	1	Censored	1	1	157	156	1	1	1	157	1	1	1	1	1	1	1	1	high income
11	2005-2006	31160	39	Female	white	Married	1.91	9-11th grade	Minimal	0	no	no	never	35.19	overweight	no	no	no	no	no	no	no	no	no	9	4	Eligible	1	Censored	1	1	170	169	1	1	1	170	1	1	1	1	1	1	1	1	middle income
12	2005-2006	31162	71	Female	white	Married	2.5	high school graduate	Minimal	0	yes	no	never	29.6	overweight	yes	yes	no	no	no	yes	no	DM	no	8	2	Eligible	1	Censored	1	1	171	171	1	1	1	171	1	1	1	1	1	1	1	1	middle income
13	2005-2006	31164	54	Male	white	Married	5	some college or AA degree	Minimal	0	no	no	never	25.45	overweight	yes	no	no	no	no	no	no	no	no	7	2	Eligible	1	Censored	1	1	159	158	1	1	1	159	1	1	1	1	1	1	1	1	high income
14	2005-2006	31167	37	Male	white	Married	4.16	some college or AA degree	Minimal	0	no	no	current	34.44	overweight	yes	no	no	no	no	no	no	no	no	5	1	Eligible	1	Censored	1	1	178	177	1	1	1	178	1	1	1	1	1	1	1	1	high income
15	2005-2006	31179	71	Male	white	Separated	0.44	high school graduate	Mild	0	no	no	former	26.08	overweight	yes	no	no	no	no	no	no	no	no	7	1	Eligible	1	Censored	1	1	165	165	1	1	1	165	1	1	1	1	1	1	1	1	low income
16	2005-2006	31183	33	Female	white	Married	3.9	college graduate or above	Minimal	0	no	no	never	25.7	overweight	no	no	no	no	no	no	no	no	no	11	4	Eligible	1	Censored	1	1	179	178	1	1	1	179	1	1	1	1	1	1	1	1	high income
17	2005-2006	31186	46	Female	mexican	Divorced	1.68	less than 9th grade	Minimal	0	no	no	current	33.6	overweight	no	no	no	no	no	yes	no	DM	no	5	1	Eligible	1	Censored	1	1	165	164	1	1	1	165	1	1	1	1	1	1	1	1	middle income
18	2005-2006	31192	60	Female	white	Widowed	4.49	some college or AA degree	Minimal	0	no	no	former	35.6	overweight	yes	no	no	no	no	yes	no	DM	no	4	0	Eligible	1	Censored	1	1	178	177	1	1	1	178	1	1	1	1	1	1	1	1	high income
19	2005-2006	31193	51	Male	white	Divorced	1.01	less than 9th grade	Minimal	0	no	no	current	26.84	overweight	yes	no	no	no	no	yes	no	no	no	4	1	Eligible	1	Censored	1	1	162	161	1	1	1	162	1	1	1	1	1	1	1	1	low income
20	2005-2006	31194	47	Female	mexican	Divorced	1.02	less than 9th grade	Minimal	0	no	no	never	36.9	overweight	yes	no	no	no	no	no	no	DM	no	4	1	Eligible	2	Malignant neoplasms (C00-C97)	1	1	89	88	1	1	2	89	2	2	1	1	1	1	2	2	low income
21	2005-2006	31195	73	Male	white	Married	5	some college or AA degree	Minimal	0	no	no	former	22.75	normal	yes	no	no	no	no	no	no	IGT	no	9	3	Eligible	1	Censored	1	1	175	174	1	1	1	175	1	1	1	1	1	1	1	1	high income
22	2005-2006	31199	25	Female	white	Living with partner	1	some college or AA degree	Minimal	0	no	no	never	24.2	normal	no	no	no	no	no	no	no	no	no	12	5	Eligible	1	Censored	1	1	170	169	1	1	1	170	1	1	1	1	1	1	1	1	low income
23	2005-2006	31205	43	Female	mexican	Married	5	some college or AA degree	Mild	0	no	no	never	31.52	overweight	no	no	no	no	no	no	no	IGT	no	8	3	Eligible	1	Censored	1	1	164	162	1	1	1	164	1	1	1	1	1	1	1	1	high income
24	2005-2006	31207	20	Female	black	Never married	0.1	some college or AA degree	Minimal	0	no	no	never	19.12	normal	no	no	no	no	no	no	no	no	no	11	5	Eligible	1	Censored	1	1	162	161	1	1	1	162	1	1	1	1	1	1	1	1	low income
25	2005-2006	31208	47	Female	white	Living with partner	5	college graduate or above	Minimal	0	no	no	never	18.34	low	yes	no	no	no	no	no	no	no	no	9	3	Eligible	1	Censored	1	1	172	172	1	1	1	172	1	1	1	1	1	1	1	1	high income
26	2005-2006	31210	33	Male	white	Never married	1.04	high school graduate	Mild	0	no	no	current	27.33	overweight	yes	no	no	no	no	no	no	no	no	5	2	Eligible	1	Censored	1	1	164	164	1	1	1	164	1	1	1	1	1	1	1	1	low income
27	2005-2006	31213	53	Female	black	Never married	1.05	9-11th grade	Minimal	1	no	yes	never	26.38	overweight	yes	yes	no	no	no	yes	no	no	no	10	3	Eligible	1	Censored	1	1	180	179	1	1	1	180	1	1	1	1	1	1	1	1	low income
28	2005-2006	31214	46	Female	white	Married	0.77	some college or AA degree	Moderate	0	no	no	former	35.44	overweight	no	no	no	no	no	yes	no	no	no	4	1	Eligible	1	Censored	1	1	159	159	1	1	1	159	1	1	1	1	1	1	1	1	low income
29	2005-2006	31220	50	Male	white	Married	5	high school graduate	Minimal	0	no	no	never	25.36	overweight	no	no	no	no	no	yes	no	no	no	9	3	Eligible	1	Censored	1	1	158	157	1	1	1	158	1	1	1	1	1	1	1	1	high income
30	2005-2006	31221	54	Female	white	Married	5	high school graduate	Minimal	0	no	no	never	36.03	overweight	no	no	no	no	no	no	no	no	no	8	2	Eligible	1	Censored	1	1	169	168	1	1	1	169	1	1	1	1	1	1	1	1	high income
31	2005-2006	31223	61	Male	mexican	Married	1.68	9-11th grade	Minimal	0	no	no	never	30.22	overweight	yes	no	no	no	no	no	no	IGT	no	7	2	Eligible	1	Censored	1	1	177	175	1	1	1	177	1	1	1	1	1	1	1	1	middle income
32	2005-2006	31227	64	Male	white	Married	5	college graduate or above	Minimal	0	no	no	never	23.32	normal	yes	no	no	no	no	no	no	no	no	10	4	Eligible	1	Censored	1	1	176	175	1	1	1	176	1	1	1	1	1	1	1	1	high income
33	2005-2006	31228	34	Male	mexican	Living with partner	1.68	9-11th grade	Minimal	0	no	no	former	22.92	normal	no	no	no	no	no	no	no	no	no	7	2	Eligible	1	Censored	1	1	165	164	1	1	1	165	1	1	1	1	1	1	1	1	middle income
34	2005-2006	31232	56	Female	black	Widowed	1.17	high school graduate	Minimal	0	no	no	never	29.1	overweight	yes	no	no	no	no	no	no	no	no	7	2	Eligible	1	Censored	1	1	179	179	1	1	1	179	1	1	1	1	1	1	1	1	low income
35	2005-2006	31241	40	Male	other	Married	2.73	9-11th grade	Minimal	0	no	no	former	32.31	overweight	no	no	no	no	no	no	no	no	no	4	1	Eligible	1	Censored	1	1	163	162	1	1	1	163	1	1	1	1	1	1	1	1	middle income
36	2005-2006	31242	58	Male	white	Married	5	college graduate or above	Minimal	0	no	no	never	28.31	overweight	no	no	no	no	no	no	no	no	no	11	4	Eligible	1	Censored	1	1	167	166	1	1	1	167	1	1	1	1	1	1	1	1	high income
37	2005-2006	31244	23	Male	white	Living with partner	2.16	college graduate or above	Minimal	0	no	no	former	22.45	normal	no	no	no	no	no	no	no	no	no	11	4	Eligible	1	Censored	1	1	175	174	1	1	1	175	1	1	1	1	1	1	1	1	middle income
38	2005-2006	31248	21	Male	mexican	Living with partner	0.65	less than 9th grade	Minimal	0	no	no	never	25.16	overweight	no	no	no	no	no	no	no	no	no	7	2	Eligible	1	Censored	1	1	170	170	1	1	1	170	1	1	1	1	1	1	1	1	low income
39	2005-2006	31252	35	Male	black	Married	3.62	some college or AA degree	Minimal	0	no	no	never	32.62	overweight	no	no	no	no	no	yes	no	no	no	11	5	Eligible	1	Censored	1	1	179	178	1	1	1	179	1	1	1	1	1	1	1	1	high income
40	2005-2006	31254	30	Male	mexican	Married	0	less than 9th grade	Minimal	0	no	no	never	24.18	normal	no	no	no	no	no	no	no	no	no	10	5	Eligible	1	Censored	1	1	165	164	1	1	1	165	1	1	1	1	1	1	1	1	low income
41	2005-2006	31257	70	Male	white	Married	1.21	some college or AA degree	Moderate	0	no	no	never	23.55	normal	no	no	no	no	no	yes	yes	DM	no	9	4	Eligible	2	Malignant neoplasms (C00-C97)	2	1	25	24	1	1	2	25	2	2	1	1	1	1	2	2	low income
42	2005-2006	31258	20	Male	other	Never married	1.43	9-11th grade	Minimal	0	no	no	never	23.38	normal	no	no	no	no	no	no	no	no	no	13	6	Eligible	1	Censored	1	1	171	170	1	1	1	171	1	1	1	1	1	1	1	1	middle income
43	2005-2006	31261	49	Female	black	Living with partner	3.48	some college or AA degree	Minimal	0	no	no	never	29.35	overweight	no	no	no	no	no	yes	no	no	no	10	3	Eligible	1	Censored	1	1	170	169	1	1	1	170	1	1	1	1	1	1	1	1	middle income
44	2005-2006	31262	52	Male	mexican	Married	2.43	less than 9th grade	Minimal	0	no	no	former	27.78	overweight	no	no	no	no	no	no	no	IGT	no	7	1	Eligible	1	Censored	1	1	169	168	1	1	1	169	1	1	1	1	1	1	1	1	middle income
45	2005-2006	31263	78	Female	black	Married	1.74	less than 9th grade	Minimal	0	no	no	former	31.64	overweight	yes	no	no	no	no	no	no	DM	no	5	1	Eligible	1	Censored	1	1	169	167	1	1	1	169	1	1	1	1	1	1	1	1	middle income
46	2005-2006	31266	62	Male	white	Widowed	2.04	high school graduate	Minimal	0	no	no	former	28.82	overweight	yes	no	no	no	no	yes	no	no	no	8	2	Eligible	2	All other causes (residual)	1	2	111	110	1	1	1	111	2	2	1	1	1	1	1	1	middle income
47	2005-2006	31268	40	Female	white	Married	0.38	high school graduate	Minimal	0	no	no	current	30.56	overweight	no	no	no	no	no	no	no	no	no	6	2	Eligible	1	Censored	1	1	170	169	1	1	1	170	1	1	1	1	1	1	1	1	low income
48	2005-2006	31273	62	Male	white	Married	3.9	9-11th grade	Mild	0	no	no	never	29.16	overweight	yes	no	no	no	no	no	no	no	no	9	3	Eligible	1	Censored	1	1	160	159	1	1	1	160	1	1	1	1	1	1	1	1	high income
49	2005-2006	31276	36	Male	black	Married	5	college graduate or above	Minimal	0	no	no	never	32.51	overweight	yes	no	no	no	no	no	no	no	no	8	3	Eligible	1	Censored	1	1	162	161	1	1	1	162	1	1	1	1	1	1	1	1	high income
50	2005-2006	31277	61	Female	white	Married	5	college graduate or above	Minimal	0	no	no	never	28.8	overweight	yes	no	no	no	no	yes	no	no	no	7	2	Eligible	1	Censored	1	1	171	171	1	1	1	171	1	1	1	1	1	1	1	1	high income
51	2005-2006	31278	65	Male	mexican	Married	4.17	less than 9th grade	Minimal	0	no	no	current	26.01	overweight	yes	no	no	no	no	no	no	no	no	4	0	Eligible	1	Censored	1	1	161	160	1	1	1	161	1	1	1	1	1	1	1	1	high income
52	2005-2006	31279	76	Female	white	Married	1.17	9-11th grade	Minimal	0	no	no	never	22.69	normal	no	no	no	no	no	no	no	no	no	10	4	Eligible	2	Diseases of heart (I00-I09, I11, I13, I20-I51)	1	1	108	107	2	2	1	108	2	2	2	2	2	2	1	1	low income
53	2005-2006	31280	60	Female	white	Widowed	2.3	high school graduate	Minimal	0	no	no	former	31.32	overweight	no	no	no	no	no	no	no	no	no	8	2	Eligible	1	Censored	1	1	178	177	1	1	1	178	1	1	1	1	1	1	1	1	middle income
54	2005-2006	31284	80	Male	white	Married	5	college graduate or above	Minimal	1	no	no	former	21.18	normal	yes	yes	no	no	yes	no	yes	no	yes	11	4	Eligible	2	Chronic lower respiratory diseases (J40-J47)	1	1	44	43	1	1	1	44	2	2	1	1	1	1	1	1	high income
55	2005-2006	31285	57	Female	white	Divorced	3.57	college graduate or above	Minimal	0	no	no	never	33.24	overweight	yes	no	no	no	no	yes	no	no	no	8	3	Eligible	1	Censored	1	1	170	169	1	1	1	170	1	1	1	1	1	1	1	1	high income
56	2005-2006	31286	27	Male	mexican	Married	0.9	some college or AA degree	Minimal	0	no	no	never	19.22	normal	no	no	no	no	no	no	no	no	no	9	4	Eligible	1	Censored	1	1	170	169	1	1	1	170	1	1	1	1	1	1	1	1	low income
57	2005-2006	31290	41	Male	mexican	Married	0.82	less than 9th grade	Minimal	0	no	no	never	25.71	overweight	no	no	no	no	no	no	no	no	no	6	2	Eligible	1	Censored	1	1	159	159	1	1	1	159	1	1	1	1	1	1	1	1	low income
58	2005-2006	31291	52	Male	black	Married	4.29	some college or AA degree	Minimal	0	no	no	never	39.5	overweight	yes	no	no	no	no	yes	no	no	no	5	1	Eligible	1	Censored	1	1	179	179	1	1	1	179	1	1	1	1	1	1	1	1	high income
59	2005-2006	31294	73	Female	white	Widowed	3.12	some college or AA degree	Minimal	0	no	no	never	25.94	overweight	yes	no	no	no	no	yes	no	no	no	6	2	Eligible	2	Alzheimer's disease (G30)	1	1	7	7	1	1	1	7	2	2	1	1	1	1	1	1	middle income
60	2005-2006	31297	85	Female	white	Widowed	5	high school graduate	Minimal	1	no	no	former	26.87	overweight	yes	yes	no	no	yes	yes	no	no	no	6	1	Eligible	2	Alzheimer's disease (G30)	1	1	55	54	1	1	1	55	2	2	1	1	1	1	1	1	high income
61	2005-2006	31298	33	Female	mexican	Living with partner	2.83	some college or AA degree	Minimal	0	no	no	never	26.87	overweight	no	no	no	no	no	no	no	no	no	6	2	Eligible	1	Censored	1	1	164	163	1	1	1	164	1	1	1	1	1	1	1	1	middle income
62	2005-2006	31301	66	Male	mexican	Separated	2.07	9-11th grade	Minimal	1	no	no	never	33.05	overweight	yes	yes	no	no	yes	yes	no	no	no	9	3	Eligible	1	Censored	1	1	164	163	1	1	1	164	1	1	1	1	1	1	1	1	middle income
63	2005-2006	31303	33	Female	other	Married	1.71	less than 9th grade	Minimal	0	no	no	never	30.78	overweight	no	no	no	no	no	no	no	no	no	10	4	Eligible	1	Censored	1	1	169	167	1	1	1	169	1	1	1	1	1	1	1	1	middle income
64	2005-2006	31308	59	Male	black	Widowed	3.66	some college or AA degree	Minimal	0	no	no	current	27.81	overweight	yes	no	no	no	no	no	no	no	no	6	2	Eligible	1	Censored	1	1	163	161	1	1	1	163	1	1	1	1	1	1	1	1	high income
65	2005-2006	31309	60	Male	mexican	Married	0.75	less than 9th grade	Minimal	0	no	no	former	31.98	overweight	yes	no	no	no	no	no	no	no	no	6	2	Eligible	1	Censored	1	1	160	159	1	1	1	160	1	1	1	1	1	1	1	1	low income
66	2005-2006	31311	71	Male	white	Married	1.52	high school graduate	Minimal	0	no	no	former	23.77	normal	no	no	no	no	no	yes	no	DM	no	7	2	Eligible	1	Censored	1	1	175	175	1	1	1	175	1	1	1	1	1	1	1	1	middle income
67	2005-2006	31314	28	Male	mexican	Living with partner	5	some college or AA degree	Minimal	0	no	no	never	27.19	overweight	no	no	no	no	no	no	no	no	no	11	4	Eligible	1	Censored	1	1	171	171	1	1	1	171	1	1	1	1	1	1	1	1	high income
68	2005-2006	31317	24	Male	black	Never married	0.21	some college or AA degree	Minimal	0	no	no	never	32.63	overweight	no	no	no	no	no	no	no	no	no	10	5	Eligible	1	Censored	1	1	162	160	1	1	1	162	1	1	1	1	1	1	1	1	low income
69	2005-2006	31324	47	Female	black	Married	3.9	some college or AA degree	Minimal	0	no	no	never	29.94	overweight	yes	no	no	no	no	no	no	no	no	8	3	Eligible	1	Censored	1	1	179	178	1	1	1	179	1	1	1	1	1	1	1	1	high income
70	2005-2006	31325	27	Male	white	Living with partner	1.63	9-11th grade	Minimal	0	no	no	never	42.65	overweight	no	no	no	no	no	no	no	no	no	9	4	Eligible	1	Censored	1	1	176	176	1	1	1	176	1	1	1	1	1	1	1	1	middle income
71	2005-2006	31332	68	Male	black	Married	2.49	9-11th grade	Minimal	0	no	no	former	20.93	normal	no	no	no	no	no	no	no	no	no	7	2	Eligible	2	Malignant neoplasms (C00-C97)	1	1	91	90	1	1	2	91	2	2	1	1	1	1	2	2	middle income
72	2005-2006	31333	29	Female	mexican	Never married	3.12	some college or AA degree	Minimal	0	no	no	never	40.85	overweight	no	no	no	no	no	no	no	no	no	10	4	Eligible	1	Censored	1	1	176	175	1	1	1	176	1	1	1	1	1	1	1	1	middle income
73	2005-2006	31334	55	Female	black	Never married	0.31	college graduate or above	Minimal	0	no	no	never	43	overweight	yes	no	no	no	no	yes	no	no	no	5	2	Eligible	1	Censored	1	1	177	176	1	1	1	177	1	1	1	1	1	1	1	1	low income
74	2005-2006	31336	23	Female	white	Living with partner	1.51	high school graduate	Moderate	0	no	no	former	31.05	overweight	no	no	no	no	no	yes	no	no	no	9	4	Eligible	1	Censored	1	1	170	169	1	1	1	170	1	1	1	1	1	1	1	1	middle income
75	2005-2006	31337	54	Male	white	Married	5	some college or AA degree	Minimal	0	no	no	former	36.3	overweight	yes	no	no	no	no	no	no	DM	no	6	1	Eligible	1	Censored	1	1	174	173	1	1	1	174	1	1	1	1	1	1	1	1	high income
76	2005-2006	31339	85	Female	other	Widowed	4.46	9-11th grade	Minimal	0	no	no	never	24.69	normal	no	no	no	no	no	yes	no	IGT	no	8	3	Eligible	2	All other causes (residual)	1	2	142	140	1	1	1	142	2	2	1	1	1	1	1	1	high income
77	2005-2006	31343	61	Female	white	Widowed	5	some college or AA degree	Minimal	1	no	yes	never	35.11	overweight	yes	yes	no	no	yes	yes	no	DM	no	7	2	Eligible	1	Censored	1	1	167	166	1	1	1	167	1	1	1	1	1	1	1	1	high income
78	2005-2006	31344	55	Female	white	Married	5	college graduate or above	Minimal	0	no	no	never	32.18	overweight	yes	no	no	no	no	no	no	no	no	10	4	Eligible	1	Censored	1	1	167	166	1	1	1	167	1	1	1	1	1	1	1	1	high income
79	2005-2006	31345	67	Female	white	Married	2.5	9-11th grade	Mild	0	no	no	current	26.15	overweight	yes	no	no	no	no	no	no	no	no	5	1	Eligible	1	Censored	1	1	170	169	1	1	1	170	1	1	1	1	1	1	1	1	middle income
80	2005-2006	31348	62	Male	black	Married	5	9-11th grade	Minimal	0	no	no	current	31.16	overweight	yes	no	no	no	no	no	no	DM	no	5	0	Eligible	1	Censored	1	1	162	161	1	1	1	162	1	1	1	1	1	1	1	1	high income
81	2005-2006	31358	62	Female	black	Married	0.72	some college or AA degree	Mild	0	no	no	never	30.71	overweight	yes	no	no	no	no	yes	no	DM	no	6	2	Eligible	1	Censored	1	1	170	169	1	1	1	170	1	1	1	1	1	1	1	1	low income
82	2005-2006	31372	48	Female	black	Living with partner	3.66	some college or AA degree	Minimal	0	no	no	current	25.43	overweight	no	no	no	no	no	no	no	no	no	8	3	Eligible	1	Censored	1	1	160	159	1	1	1	160	1	1	1	1	1	1	1	1	high income
83	2005-2006	31379	79	Female	black	Widowed	0.75	9-11th grade	Mild	1	no	no	never	34.03	overweight	yes	yes	no	yes	no	yes	no	no	no	7	2	Eligible	2	All other causes (residual)	1	1	152	151	1	1	1	152	2	2	1	1	1	1	1	1	low income
84	2005-2006	31380	69	Male	black	Married	2.02	9-11th grade	Minimal	0	no	no	current	20.51	normal	yes	no	no	no	no	no	no	no	no	8	4	Eligible	1	Censored	1	1	162	161	1	1	1	162	1	1	1	1	1	1	1	1	middle income
85	2005-2006	31381	34	Female	other	Married	2.41	9-11th grade	Mild	0	no	no	never	21.8	normal	no	no	no	no	no	no	no	no	no	8	4	Eligible	1	Censored	1	1	174	174	1	1	1	174	1	1	1	1	1	1	1	1	middle income
86	2005-2006	31382	61	Male	black	Living with partner	5	some college or AA degree	Minimal	0	no	no	never	25.54	overweight	yes	no	no	no	no	no	no	no	no	8	1	Eligible	1	Censored	1	1	173	173	1	1	1	173	1	1	1	1	1	1	1	1	high income
87	2005-2006	31383	27	Female	white	Married	4.22	high school graduate	Mild	0	no	no	current	28.15	overweight	yes	no	no	no	no	no	no	no	no	6	2	Eligible	1	Censored	1	1	161	160	1	1	1	161	1	1	1	1	1	1	1	1	high income
88	2005-2006	31386	45	Female	white	Married	1.81	9-11th grade	Minimal	0	no	no	current	25.01	overweight	yes	no	no	no	no	no	no	no	no	5	1	Eligible	1	Censored	1	1	157	156	1	1	1	157	1	1	1	1	1	1	1	1	middle income
89	2005-2006	31387	40	Female	black	Living with partner	0.48	high school graduate	Minimal	0	no	no	current	19.94	normal	no	no	no	no	no	no	no	no	no	8	3	Eligible	2	Accidents (unintentional injuries) (V01-X59, Y85-Y86)	1	1	173	172	1	1	1	173	2	2	1	1	1	1	1	1	low income
90	2005-2006	31388	60	Female	white	Never married	2.4	high school graduate	Moderate	0	no	no	never	49.01	overweight	yes	no	no	no	no	yes	no	DM	no	5	1	Eligible	1	Censored	1	1	163	162	1	1	1	163	1	1	1	1	1	1	1	1	middle income
91	2005-2006	31391	49	Male	black	Never married	1.02	9-11th grade	Minimal	0	no	no	never	30.6	overweight	yes	no	no	no	no	no	no	no	no	6	2	Eligible	1	Censored	1	1	157	156	1	1	1	157	1	1	1	1	1	1	1	1	low income
92	2005-2006	31396	55	Female	mexican	Divorced	3.51	some college or AA degree	Minimal	0	no	no	never	31.44	overweight	no	no	no	no	no	no	no	no	no	8	2	Eligible	1	Censored	1	1	177	176	1	1	1	177	1	1	1	1	1	1	1	1	high income
93	2005-2006	31399	59	Male	white	Divorced	3.67	some college or AA degree	Mild	0	no	no	current	25.28	overweight	no	no	no	no	no	yes	no	no	no	9	3	Eligible	1	Censored	1	1	178	177	1	1	1	178	1	1	1	1	1	1	1	1	high income
94	2005-2006	31403	21	Female	black	Living with partner	2.79	some college or AA degree	Minimal	0	no	no	never	29.15	overweight	no	no	no	no	no	no	no	no	no	10	3	Eligible	1	Censored	1	1	161	160	1	1	1	161	1	1	1	1	1	1	1	1	middle income
95	2005-2006	31407	64	Female	black	Married	4.13	college graduate or above	Minimal	0	no	no	current	42.85	overweight	yes	no	no	no	no	yes	no	DM	no	2	0	Eligible	1	Censored	1	1	163	163	1	1	1	163	1	1	1	1	1	1	1	1	high income
96	2005-2006	31410	42	Male	white	Married	3.54	college graduate or above	Minimal	0	no	no	never	24.88	normal	no	no	no	no	no	no	no	no	no	11	5	Eligible	1	Censored	1	1	158	157	1	1	1	158	1	1	1	1	1	1	1	1	high income
97	2005-2006	31413	34	Male	other	Married	1.9	high school graduate	Minimal	0	no	no	former	26.81	overweight	no	no	no	no	no	no	no	no	no	9	3	Eligible	1	Censored	1	1	175	175	1	1	1	175	1	1	1	1	1	1	1	1	middle income
98	2005-2006	31415	23	Female	mexican	Married	0.85	less than 9th grade	Moderate	0	no	no	never	17	low	no	no	no	no	no	no	no	no	no	11	5	Eligible	1	Censored	1	1	164	163	1	1	1	164	1	1	1	1	1	1	1	1	low income
99	2005-2006	31425	63	Female	white	Married	4.73	some college or AA degree	Minimal	0	no	no	never	28.96	overweight	no	no	no	no	no	yes	no	no	no	9	3	Eligible	1	Censored	1	1	178	177	1	1	1	178	1	1	1	1	1	1	1	1	high income
100	2005-2006	31429	40	Male	black	Married	2.61	9-11th grade	Mild	0	no	no	never	27.01	overweight	no	no	no	no	no	no	no	no	no	9	3	Eligible	1	Censored	1	1	171	170	1	1	1	171	1	1	1	1	1	1	1	1	middle income
101	2005-2006	31432	45	Female	white	Married	5	college graduate or above	Minimal	0	no	no	never	26.84	overweight	yes	no	no	no	no	no	no	no	no	12	5	Eligible	2	Malignant neoplasms (C00-C97)	1	1	122	121	1	1	2	122	2	2	1	1	1	1	2	2	high income
102	2005-2006	31434	57	Male	white	Married	1.18	less than 9th grade	Moderate	0	no	no	current	26.91	overweight	yes	no	no	no	no	no	no	DM	no	3	0	Eligible	2	Malignant neoplasms (C00-C97)	1	1	41	40	1	1	2	41	2	2	1	1	1	1	2	2	low income
103	2005-2006	31435	38	Male	black	Married	2	high school graduate	Minimal	0	no	no	never	28.11	overweight	no	no	no	no	no	no	no	no	no	10	3	Eligible	1	Censored	1	1	161	160	1	1	1	161	1	1	1	1	1	1	1	1	middle income
104	2005-2006	31437	59	Female	other	Married	1.39	some college or AA degree	Minimal	1	no	no	current	26.24	overweight	no	yes	no	yes	no	no	no	no	no	6	1	Eligible	1	Censored	1	1	157	156	1	1	1	157	1	1	1	1	1	1	1	1	middle income
105	2005-2006	31440	30	Male	mexican	Never married	5	some college or AA degree	Minimal	0	no	no	former	29.62	overweight	no	no	no	no	no	no	no	no	no	10	3	Eligible	1	Censored	1	1	166	165	1	1	1	166	1	1	1	1	1	1	1	1	high income
106	2005-2006	31441	62	Male	black	Divorced	4.24	some college or AA degree	Minimal	0	no	no	never	33.74	overweight	yes	no	no	no	no	no	no	DM	no	5	1	Eligible	2	Diseases of heart (I00-I09, I11, I13, I20-I51)	2	1	152	151	2	2	1	152	2	2	2	2	2	2	1	1	high income
107	2005-2006	31442	67	Male	mexican	Married	1.8	some college or AA degree	Minimal	0	no	no	former	29.37	overweight	no	no	no	no	no	no	no	DM	no	4	0	Eligible	2	Alzheimer's disease (G30)	2	2	144	143	1	1	1	144	2	2	1	1	1	1	1	1	middle income
108	2005-2006	31447	85	Male	white	Widowed	0.71	high school graduate	Minimal	0	no	no	never	26.48	overweight	yes	no	no	no	no	yes	no	IGT	no	7	2	Eligible	2	Diseases of heart (I00-I09, I11, I13, I20-I51)	1	1	122	121	2	2	1	122	2	2	2	2	2	2	1	1	low income
109	2005-2006	31452	54	Female	black	Living with partner	3.2	college graduate or above	Moderate	0	no	no	current	28.46	overweight	no	no	no	no	no	yes	no	IGT	no	5	0	Eligible	1	Censored	1	1	172	171	1	1	1	172	1	1	1	1	1	1	1	1	middle income
110	2005-2006	31454	75	Male	other	Married	0.43	less than 9th grade	Minimal	0	no	no	former	25.19	overweight	yes	no	no	no	no	yes	no	DM	no	3	0	Eligible	1	Censored	1	1	170	170	1	1	1	170	1	1	1	1	1	1	1	1	low income
111	2005-2006	31457	61	Female	mexican	Widowed	4.7	high school graduate	Minimal	0	no	no	never	22.44	normal	no	no	no	no	no	yes	no	no	no	10	3	Eligible	1	Censored	1	1	173	173	1	1	1	173	1	1	1	1	1	1	1	1	high income
112	2005-2006	31460	37	Male	black	Divorced	1.24	some college or AA degree	Minimal	0	no	no	never	34.68	overweight	yes	no	no	no	no	no	no	no	no	5	2	Eligible	1	Censored	1	1	171	170	1	1	1	171	1	1	1	1	1	1	1	1	low income
113	2005-2006	31463	48	Male	black	Divorced	3.98	high school graduate	Mild	1	yes	yes	current	28.5	overweight	yes	yes	no	no	yes	no	yes	no	no	2	0	Eligible	2	Nephritis, nephrotic syndrome and nephrosis (N00-N07, N17-N19, N25-N27)	1	1	48	48	1	1	1	48	2	2	1	1	1	1	1	1	high income
114	2005-2006	31464	64	Male	white	Married	5	college graduate or above	Minimal	0	no	no	current	28.41	overweight	yes	no	no	no	no	no	no	DM	no	4	1	Eligible	1	Censored	1	1	178	176	1	1	1	178	1	1	1	1	1	1	1	1	high income
115	2005-2006	31468	55	Male	white	Divorced	1.45	9-11th grade	Minimal	0	no	no	current	31.53	overweight	yes	no	no	no	no	no	no	no	no	1	0	Eligible	2	Diabetes mellitus (E10-E14)	2	2	93	93	1	1	1	93	2	2	1	1	1	1	1	1	middle income
116	2005-2006	31469	74	Female	white	Married	5	college graduate or above	Minimal	1	no	no	former	24.54	normal	no	yes	yes	yes	no	yes	no	no	no	10	3	Eligible	1	Censored	1	1	167	166	1	1	1	167	1	1	1	1	1	1	1	1	high income
117	2005-2006	31470	26	Female	mexican	Married	0.68	high school graduate	Minimal	0	no	no	never	32.49	overweight	no	no	no	no	no	no	no	no	no	9	4	Eligible	1	Censored	1	1	164	164	1	1	1	164	1	1	1	1	1	1	1	1	low income
118	2005-2006	31471	49	Female	black	Married	3.27	9-11th grade	Mild	0	no	no	current	18.4	low	yes	no	no	no	no	no	no	DM	no	7	3	Eligible	1	Censored	1	1	180	180	1	1	1	180	1	1	1	1	1	1	1	1	middle income
119	2005-2006	31483	50	Male	white	Living with partner	5	some college or AA degree	Minimal	0	no	no	never	32.55	overweight	no	no	no	no	no	yes	no	no	no	6	2	Eligible	1	Censored	1	1	171	171	1	1	1	171	1	1	1	1	1	1	1	1	high income
120	2005-2006	31486	50	Male	white	Married	3.9	9-11th grade	Minimal	0	no	no	current	19.73	normal	no	no	no	no	no	no	no	no	no	6	3	Eligible	1	Censored	1	1	165	164	1	1	1	165	1	1	1	1	1	1	1	1	high income
121	2005-2006	31487	37	Female	black	Divorced	1.57	some college or AA degree	Minimal	0	no	no	never	20.05	normal	no	no	no	no	no	no	no	no	no	12	5	Eligible	1	Censored	1	1	175	175	1	1	1	175	1	1	1	1	1	1	1	1	middle income
122	2005-2006	31488	38	Male	white	Married	1.5	some college or AA degree	Minimal	0	no	no	former	30.23	overweight	no	no	no	no	no	no	no	IGT	no	7	2	Eligible	1	Censored	1	1	178	177	1	1	1	178	1	1	1	1	1	1	1	1	middle income
123	2005-2006	31491	46	Female	black	Never married	5	some college or AA degree	Minimal	0	no	no	never	38.73	overweight	no	no	no	no	no	no	no	no	no	6	2	Eligible	1	Censored	1	1	157	156	1	1	1	157	1	1	1	1	1	1	1	1	high income
124	2005-2006	31497	50	Female	white	Divorced	1.88	high school graduate	Mild	0	no	no	current	23.33	normal	yes	no	no	no	no	no	no	no	no	5	2	Eligible	1	Censored	1	1	179	179	1	1	1	179	1	1	1	1	1	1	1	1	middle income
125	2005-2006	31498	63	Female	mexican	Married	1.33	less than 9th grade	Minimal	0	no	no	never	22.4	normal	no	no	no	no	no	no	no	no	no	8	3	Eligible	1	Censored	1	1	173	173	1	1	1	173	1	1	1	1	1	1	1	1	middle income
126	2005-2006	31501	34	Male	white	Living with partner	0.9	some college or AA degree	Minimal	0	no	no	current	29.31	overweight	no	no	no	no	no	no	no	no	no	4	0	Eligible	1	Censored	1	1	177	176	1	1	1	177	1	1	1	1	1	1	1	1	low income
127	2005-2006	31502	38	Female	white	Married	1.92	high school graduate	Minimal	0	no	no	never	28.24	overweight	no	no	no	no	no	no	no	no	no	8	3	Eligible	1	Censored	1	1	178	177	1	1	1	178	1	1	1	1	1	1	1	1	middle income
128	2005-2006	31503	47	Male	white	Married	1.49	some college or AA degree	Minimal	0	no	no	never	30.41	overweight	no	no	no	no	no	no	no	no	no	10	4	Eligible	1	Censored	1	1	170	168	1	1	1	170	1	1	1	1	1	1	1	1	middle income
129	2005-2006	31504	46	Male	white	Married	5	college graduate or above	Minimal	0	no	no	former	31.19	overweight	yes	no	no	no	no	no	no	no	no	5	1	Eligible	1	Censored	1	1	172	171	1	1	1	172	1	1	1	1	1	1	1	1	high income
130	2005-2006	31506	73	Male	white	Married	1.29	less than 9th grade	Minimal	1	no	yes	former	25.02	overweight	yes	yes	no	no	no	no	no	IGT	no	8	2	Eligible	1	Censored	1	1	176	176	1	1	1	176	1	1	1	1	1	1	1	1	low income
131	2005-2006	31508	73	Male	white	Married	1.47	9-11th grade	Minimal	0	no	no	current	18.2	low	no	no	no	no	no	no	no	no	no	5	1	Eligible	2	Chronic lower respiratory diseases (J40-J47)	1	2	125	124	1	1	1	125	2	2	1	1	1	1	1	1	middle income
132	2005-2006	31509	35	Male	white	Separated	0.94	some college or AA degree	Mild	0	no	no	current	24.39	normal	yes	no	no	no	no	no	no	no	no	9	4	Eligible	1	Censored	1	1	170	169	1	1	1	170	1	1	1	1	1	1	1	1	low income
133	2005-2006	31510	32	Male	mexican	Married	1.23	9-11th grade	Minimal	0	no	no	never	31.97	overweight	yes	no	no	no	no	no	no	DM	no	5	1	Eligible	1	Censored	1	1	169	168	1	1	1	169	1	1	1	1	1	1	1	1	low income
134	2005-2006	31512	51	Male	mexican	Married	0.57	less than 9th grade	Minimal	0	no	no	former	31.32	overweight	yes	no	no	no	no	no	no	IGT	no	4	0	Eligible	1	Censored	1	1	158	158	1	1	1	158	1	1	1	1	1	1	1	1	low income
135	2005-2006	31513	65	Male	black	Married	2.27	high school graduate	Minimal	0	no	no	former	23.18	normal	yes	no	no	no	no	no	no	no	no	6	2	Eligible	1	Censored	1	1	167	166	1	1	1	167	1	1	1	1	1	1	1	1	middle income
136	2005-2006	31517	51	Female	white	Divorced	1.09	high school graduate	Moderately severe	0	no	no	never	35.17	overweight	no	no	no	no	no	yes	no	no	no	7	2	Eligible	1	Censored	1	1	175	174	1	1	1	175	1	1	1	1	1	1	1	1	low income
137	2005-2006	31518	40	Female	other	Living with partner	2.35	some college or AA degree	Minimal	0	no	no	never	27.34	overweight	yes	no	no	no	no	no	yes	no	no	10	4	Eligible	1	Censored	1	1	176	175	1	1	1	176	1	1	1	1	1	1	1	1	middle income
138	2005-2006	31519	57	Female	white	Divorced	5	high school graduate	Minimal	0	no	no	former	46.24	overweight	no	no	no	no	no	no	no	DM	no	4	0	Eligible	1	Censored	1	1	171	170	1	1	1	171	1	1	1	1	1	1	1	1	high income
139	2005-2006	31520	53	Male	black	Divorced	1.22	9-11th grade	Mild	0	no	no	never	25.73	overweight	yes	no	no	no	no	yes	no	no	no	7	2	Eligible	1	Censored	1	1	170	169	1	1	1	170	1	1	1	1	1	1	1	1	low income
140	2005-2006	31522	28	Male	white	Living with partner	5	high school graduate	Minimal	0	no	no	current	27.1	overweight	no	no	no	no	no	no	no	no	no	6	2	Eligible	1	Censored	1	1	157	156	1	1	1	157	1	1	1	1	1	1	1	1	high income
141	2005-2006	31527	59	Male	white	Widowed	2.35	some college or AA degree	Minimal	0	no	no	current	21.34	normal	no	no	no	no	no	no	no	IGT	no	6	2	Eligible	1	Censored	1	1	172	172	1	1	1	172	1	1	1	1	1	1	1	1	middle income
142	2005-2006	31528	20	Male	mexican	Never married	1.49	high school graduate	Minimal	0	no	no	never	25.06	overweight	no	no	no	no	no	no	no	no	no	10	4	Eligible	1	Censored	1	1	176	176	1	1	1	176	1	1	1	1	1	1	1	1	middle income
143	2005-2006	31529	42	Female	white	Never married	4.22	high school graduate	Minimal	0	no	no	current	30.33	overweight	no	no	no	no	no	no	no	no	no	8	3	Eligible	1	Censored	1	1	171	171	1	1	1	171	1	1	1	1	1	1	1	1	high income
144	2005-2006	31530	28	Female	black	Never married	5	some college or AA degree	Minimal	0	no	no	never	33.86	overweight	no	no	no	no	no	no	no	no	no	8	4	Eligible	1	Censored	1	1	172	171	1	1	1	172	1	1	1	1	1	1	1	1	high income
145	2005-2006	31533	20	Female	mexican	Never married	1.56	some college or AA degree	Minimal	0	no	no	never	20.59	normal	no	no	no	no	no	no	no	no	no	12	6	Eligible	1	Censored	1	1	165	164	1	1	1	165	1	1	1	1	1	1	1	1	middle income
146	2005-2006	31534	23	Male	black	Separated	0.53	9-11th grade	Minimal	0	no	no	current	24.83	normal	no	no	no	no	no	no	no	no	no	10	4	Eligible	1	Censored	1	1	164	163	1	1	1	164	1	1	1	1	1	1	1	1	low income
147	2005-2006	31545	33	Female	mexican	Married	1.2	less than 9th grade	Minimal	0	no	no	never	21.38	normal	yes	no	no	no	no	no	no	no	no	11	5	Eligible	1	Censored	1	1	166	165	1	1	1	166	1	1	1	1	1	1	1	1	low income
148	2005-2006	31546	80	Female	white	Divorced	0.47	9-11th grade	Minimal	0	no	no	current	32.22	overweight	yes	no	no	no	no	no	no	no	no	1	0	Eligible	2	All other causes (residual)	1	2	108	106	1	1	1	108	2	2	1	1	1	1	1	1	low income
149	2005-2006	31548	69	Male	mexican	Separated	1.84	less than 9th grade	Mild	0	no	no	current	34.59	overweight	yes	no	no	no	no	yes	no	no	no	4	0	Eligible	2	Diseases of heart (I00-I09, I11, I13, I20-I51)	1	1	89	89	2	2	1	89	2	2	2	2	2	2	1	1	middle income
150	2005-2006	31550	23	Male	white	Living with partner	1.9	some college or AA degree	Minimal	0	no	no	current	47.15	overweight	yes	no	no	no	no	no	no	no	no	6	3	Eligible	1	Censored	1	1	177	177	1	1	1	177	1	1	1	1	1	1	1	1	middle income
151	2005-2006	31551	53	Female	white	Widowed	1.51	some college or AA degree	Mild	0	no	no	former	31.76	overweight	yes	no	no	no	no	yes	no	no	no	7	1	Eligible	1	Censored	1	1	170	169	1	1	1	170	1	1	1	1	1	1	1	1	middle income
152	2005-2006	31553	48	Male	mexican	Married	2	high school graduate	Minimal	0	no	no	former	31.22	overweight	yes	no	no	no	no	no	no	no	no	4	0	Eligible	1	Censored	1	1	166	165	1	1	1	166	1	1	1	1	1	1	1	1	middle income
153	2005-2006	31555	43	Male	white	Separated	4.85	high school graduate	Mild	0	no	no	former	33.73	overweight	yes	no	no	no	no	yes	no	no	no	5	1	Eligible	1	Censored	1	1	170	169	1	1	1	170	1	1	1	1	1	1	1	1	high income
154	2005-2006	31558	85	Male	white	Never married	1.63	9-11th grade	Mild	1	no	no	never	43.44	overweight	yes	yes	no	yes	no	yes	no	no	no	5	2	Eligible	2	Diseases of heart (I00-I09, I11, I13, I20-I51)	1	2	34	33	2	2	1	34	2	2	2	2	2	2	1	1	middle income
155	2005-2006	31559	66	Female	white	Married	3.21	high school graduate	Moderate	0	no	no	never	30.52	overweight	yes	no	no	no	no	no	no	DM	no	6	2	Eligible	1	Censored	1	1	173	172	1	1	1	173	1	1	1	1	1	1	1	1	middle income
156	2005-2006	31563	61	Female	white	Married	3.64	high school graduate	Moderately severe	0	no	no	former	40.51	overweight	yes	no	no	no	no	yes	yes	no	no	8	3	Eligible	1	Censored	1	1	168	166	1	1	1	168	1	1	1	1	1	1	1	1	high income
157	2005-2006	31567	55	Male	white	Married	5	college graduate or above	Minimal	0	no	no	never	26.23	overweight	yes	no	no	no	no	no	no	no	no	11	5	Eligible	1	Censored	1	1	167	166	1	1	1	167	1	1	1	1	1	1	1	1	high income
158	2005-2006	31569	62	Female	white	Married	5	high school graduate	Minimal	0	no	no	former	28.08	overweight	yes	no	no	no	no	yes	no	DM	no	9	2	Eligible	1	Censored	1	1	179	178	1	1	1	179	1	1	1	1	1	1	1	1	high income
159	2005-2006	31570	52	Male	white	Married	3.76	some college or AA degree	Minimal	0	no	no	never	27.02	overweight	no	no	no	no	no	no	no	no	no	11	4	Eligible	1	Censored	1	1	178	178	1	1	1	178	1	1	1	1	1	1	1	1	high income
160	2005-2006	31577	52	Female	white	Divorced	3.57	some college or AA degree	Minimal	0	no	no	current	20.39	normal	no	no	no	no	no	no	no	no	no	10	5	Eligible	1	Censored	1	1	175	174	1	1	1	175	1	1	1	1	1	1	1	1	high income
161	2005-2006	31582	37	Male	black	Married	3.21	some college or AA degree	Minimal	0	no	no	never	26.18	overweight	yes	no	no	no	no	no	no	no	no	7	3	Eligible	1	Censored	1	1	171	171	1	1	1	171	1	1	1	1	1	1	1	1	middle income
162	2005-2006	31585	40	Female	mexican	Married	1.16	some college or AA degree	Minimal	0	no	no	never	37.13	overweight	yes	no	no	no	no	no	no	no	no	9	3	Eligible	1	Censored	1	1	165	164	1	1	1	165	1	1	1	1	1	1	1	1	low income
163	2005-2006	31587	70	Male	mexican	Married	0.93	less than 9th grade	Minimal	0	no	no	former	26	overweight	no	no	no	no	no	no	no	no	no	9	3	Eligible	1	Censored	1	1	175	174	1	1	1	175	1	1	1	1	1	1	1	1	low income
164	2005-2006	31590	49	Male	mexican	Married	0.95	9-11th grade	Minimal	0	no	no	never	26.19	overweight	no	no	no	no	no	no	no	no	no	8	2	Eligible	1	Censored	1	1	174	173	1	1	1	174	1	1	1	1	1	1	1	1	low income
165	2005-2006	31591	51	Male	black	Married	3.88	college graduate or above	Mild	0	no	no	current	26.1	overweight	no	no	no	no	no	yes	no	no	no	8	2	Eligible	2	Malignant neoplasms (C00-C97)	1	1	66	65	1	1	2	66	2	2	1	1	1	1	2	2	high income
166	2005-2006	31592	62	Female	mexican	Married	0.93	less than 9th grade	Minimal	0	no	no	never	26.98	overweight	yes	no	no	no	no	yes	no	DM	no	10	3	Eligible	1	Censored	1	1	173	172	1	1	1	173	1	1	1	1	1	1	1	1	low income
167	2005-2006	31593	58	Female	mexican	Married	5	high school graduate	Minimal	0	no	no	current	28.62	overweight	yes	no	no	no	no	no	no	DM	no	6	2	Eligible	1	Censored	1	1	164	163	1	1	1	164	1	1	1	1	1	1	1	1	high income
168	2005-2006	31599	42	Male	white	Married	2.9	college graduate or above	Minimal	0	no	no	never	33.71	overweight	no	no	no	no	no	yes	no	no	no	7	2	Eligible	1	Censored	1	1	162	160	1	1	1	162	1	1	1	1	1	1	1	1	middle income
169	2005-2006	31601	82	Female	white	Married	3.12	some college or AA degree	Minimal	0	no	no	never	24.5	normal	no	no	no	no	no	yes	no	IGT	no	12	5	Eligible	2	Diseases of heart (I00-I09, I11, I13, I20-I51)	1	1	156	154	2	2	1	156	2	2	2	2	2	2	1	1	middle income
170	2005-2006	31603	79	Male	white	Never married	0.84	9-11th grade	Minimal	0	no	no	former	29.12	overweight	no	no	no	no	no	no	no	IGT	no	7	1	Eligible	2	All other causes (residual)	1	1	156	156	1	1	1	156	2	2	1	1	1	1	1	1	low income
171	2005-2006	31606	78	Female	white	Married	1.21	high school graduate	Minimal	0	no	no	former	33.39	overweight	yes	no	no	no	no	yes	no	IGT	no	6	1	Eligible	2	All other causes (residual)	1	1	134	133	1	1	1	134	2	2	1	1	1	1	1	1	low income
172	2005-2006	31608	40	Male	black	Married	0.6	college graduate or above	Minimal	0	no	no	never	47.37	overweight	no	no	no	no	no	yes	no	no	no	9	3	Eligible	1	Censored	1	1	157	156	1	1	1	157	1	1	1	1	1	1	1	1	low income
173	2005-2006	31609	44	Male	mexican	Married	1.49	9-11th grade	Minimal	0	no	no	former	26.15	overweight	no	no	no	no	no	no	no	DM	no	7	2	Eligible	1	Censored	1	1	177	177	1	1	1	177	1	1	1	1	1	1	1	1	middle income
174	2005-2006	31610	85	Male	white	Married	1.82	some college or AA degree	Minimal	1	no	yes	former	28.18	overweight	yes	yes	no	no	yes	no	no	IGT	no	4	0	Eligible	2	Diseases of heart (I00-I09, I11, I13, I20-I51)	1	1	103	102	2	2	1	103	2	2	2	2	2	2	1	1	middle income
175	2005-2006	31615	47	Female	mexican	Divorced	1.78	some college or AA degree	Mild	1	no	no	former	36.26	overweight	yes	yes	no	no	yes	no	no	DM	no	4	1	Eligible	1	Censored	1	1	158	157	1	1	1	158	1	1	1	1	1	1	1	1	middle income
176	2005-2006	31619	31	Female	white	Divorced	3.21	some college or AA degree	Minimal	0	no	no	never	30.72	overweight	no	no	no	no	no	no	no	DM	no	8	3	Eligible	1	Censored	1	1	169	168	1	1	1	169	1	1	1	1	1	1	1	1	middle income
177	2005-2006	31620	53	Female	other	Divorced	1.37	some college or AA degree	Minimal	0	no	no	never	22.79	normal	yes	no	no	no	no	no	no	no	no	10	4	Eligible	1	Censored	1	1	164	163	1	1	1	164	1	1	1	1	1	1	1	1	middle income
178	2005-2006	31622	71	Female	black	Married	3.03	high school graduate	Minimal	0	no	no	never	30.21	overweight	yes	no	no	no	no	yes	no	no	no	5	2	Eligible	1	Censored	1	1	157	157	1	1	1	157	1	1	1	1	1	1	1	1	middle income
179	2005-2006	31625	63	Male	mexican	Married	1.74	less than 9th grade	Minimal	0	no	no	current	27.18	overweight	yes	no	no	no	no	no	no	DM	no	3	1	Eligible	2	Diseases of heart (I00-I09, I11, I13, I20-I51)	2	2	28	27	2	2	1	28	2	2	2	2	2	2	1	1	middle income
180	2005-2006	31633	85	Female	white	Widowed	2.2	9-11th grade	Mild	1	no	yes	never	29.57	overweight	yes	yes	yes	yes	no	no	no	IGT	no	7	2	Eligible	2	Cerebrovascular diseases (I60-I69)	1	1	33	32	1	2	1	33	2	2	1	1	2	2	1	1	middle income
181	2005-2006	31636	72	Female	black	Widowed	2.42	less than 9th grade	Minimal	0	no	no	former	33.96	overweight	yes	no	no	no	no	yes	no	no	no	5	1	Eligible	2	All other causes (residual)	1	2	156	155	1	1	1	156	2	2	1	1	1	1	1	1	middle income
182	2005-2006	31638	22	Female	white	Never married	4.56	college graduate or above	Minimal	0	no	no	current	22.07	normal	no	no	no	no	no	no	no	no	no	8	3	Eligible	1	Censored	1	1	163	162	1	1	1	163	1	1	1	1	1	1	1	1	high income
183	2005-2006	31649	47	Male	white	Married	1.82	college graduate or above	Minimal	0	no	no	never	25.52	overweight	no	no	no	no	no	no	no	no	no	12	5	Eligible	1	Censored	1	1	171	170	1	1	1	171	1	1	1	1	1	1	1	1	middle income
184	2005-2006	31657	73	Male	black	Married	1.4	less than 9th grade	Minimal	0	no	no	former	22.69	normal	yes	no	no	no	no	no	no	no	no	8	3	Eligible	1	Censored	1	1	163	162	1	1	1	163	1	1	1	1	1	1	1	1	middle income
185	2005-2006	31658	46	Female	black	Living with partner	3.57	some college or AA degree	Mild	0	no	no	never	30.08	overweight	no	no	no	no	no	no	no	DM	no	7	2	Eligible	1	Censored	1	1	171	170	1	1	1	171	1	1	1	1	1	1	1	1	high income
186	2005-2006	31661	48	Male	black	Living with partner	2.49	college graduate or above	Minimal	0	yes	no	never	24.82	normal	yes	yes	no	no	no	no	no	no	no	9	3	Eligible	1	Censored	1	1	163	162	1	1	1	163	1	1	1	1	1	1	1	1	middle income
187	2005-2006	31662	44	Female	mexican	Separated	0.98	high school graduate	Minimal	0	no	no	never	25.12	overweight	no	no	no	no	no	no	no	no	no	10	3	Eligible	2	Malignant neoplasms (C00-C97)	1	1	109	108	1	1	2	109	2	2	1	1	1	1	2	2	low income
188	2005-2006	31663	76	Male	white	Married	2.27	high school graduate	Minimal	0	no	no	former	30.27	overweight	no	no	no	no	no	no	no	no	no	6	1	Eligible	2	All other causes (residual)	1	2	111	109	1	1	1	111	2	2	1	1	1	1	1	1	middle income
189	2005-2006	31666	39	Male	black	Never married	0.04	high school graduate	Minimal	0	no	no	never	25.15	overweight	no	no	no	no	no	no	no	no	no	9	3	Eligible	1	Censored	1	1	169	169	1	1	1	169	1	1	1	1	1	1	1	1	low income
190	2005-2006	31668	85	Female	white	Widowed	1.53	some college or AA degree	Minimal	0	no	no	never	21.13	normal	no	no	no	no	no	no	no	IGT	no	12	5	Eligible	2	Diseases of heart (I00-I09, I11, I13, I20-I51)	1	1	79	79	2	2	1	79	2	2	2	2	2	2	1	1	middle income
191	2005-2006	31669	25	Female	mexican	Married	1.49	high school graduate	Minimal	0	no	no	current	24.85	normal	no	no	no	no	no	no	no	no	no	9	4	Eligible	1	Censored	1	1	166	166	1	1	1	166	1	1	1	1	1	1	1	1	middle income
192	2005-2006	31674	28	Female	white	Married	3.72	some college or AA degree	Minimal	0	no	no	former	32.98	overweight	no	no	no	no	no	no	no	DM	no	7	2	Eligible	1	Censored	1	1	178	177	1	1	1	178	1	1	1	1	1	1	1	1	high income
193	2005-2006	31679	36	Male	white	Married	1.39	some college or AA degree	Minimal	0	no	no	never	31.83	overweight	no	no	no	no	no	no	no	no	no	9	4	Eligible	1	Censored	1	1	166	164	1	1	1	166	1	1	1	1	1	1	1	1	middle income
194	2005-2006	31680	24	Female	mexican	Living with partner	0.53	9-11th grade	Minimal	0	no	no	never	27.79	overweight	no	no	no	no	no	no	no	no	no	9	3	Eligible	1	Censored	1	1	177	175	1	1	1	177	1	1	1	1	1	1	1	1	low income
195	2005-2006	31681	22	Male	black	Never married	3.66	high school graduate	Minimal	0	no	no	current	35.71	overweight	no	no	no	no	no	no	no	no	no	6	3	Eligible	1	Censored	1	1	177	177	1	1	1	177	1	1	1	1	1	1	1	1	high income
196	2005-2006	31690	38	Female	white	Married	5	some college or AA degree	Minimal	0	no	no	never	25.16	overweight	no	no	no	no	no	no	no	no	no	12	5	Eligible	1	Censored	1	1	178	177	1	1	1	178	1	1	1	1	1	1	1	1	high income
197	2005-2006	31691	52	Male	black	Divorced	3.62	college graduate or above	Minimal	0	no	no	never	20.92	normal	yes	no	no	no	no	no	no	no	no	10	4	Eligible	1	Censored	1	1	170	169	1	1	1	170	1	1	1	1	1	1	1	1	high income
198	2005-2006	31699	31	Male	black	Married	2.65	some college or AA degree	Minimal	0	no	no	never	27.13	overweight	no	no	no	no	no	no	no	no	no	9	4	Eligible	1	Censored	1	1	171	170	1	1	1	171	1	1	1	1	1	1	1	1	middle income
199	2005-2006	31702	22	Male	other	Never married	1.46	some college or AA degree	Minimal	0	no	no	never	23.75	normal	no	no	no	no	no	no	no	no	no	11	4	Eligible	1	Censored	1	1	179	178	1	1	1	179	1	1	1	1	1	1	1	1	middle income
200	2005-2006	31703	44	Male	black	Married	2	college graduate or above	Minimal	0	no	no	former	25.01	overweight	no	no	no	no	no	no	no	no	no	9	3	Eligible	1	Censored	1	1	161	160	1	1	1	161	1	1	1	1	1	1	1	1	middle income
201	2005-2006	31706	45	Female	white	Married	5	college graduate or above	Minimal	0	no	no	never	24.63	normal	no	no	no	no	no	no	no	no	no	12	6	Eligible	1	Censored	1	1	177	176	1	1	1	177	1	1	1	1	1	1	1	1	high income
202	2005-2006	31707	75	Female	white	Married	2.92	high school graduate	Minimal	0	no	no	never	38.61	overweight	yes	no	no	no	no	yes	no	no	no	8	3	Eligible	1	Censored	1	1	179	179	1	1	1	179	1	1	1	1	1	1	1	1	middle income
203	2005-2006	31709	39	Male	white	Married	3.62	high school graduate	Minimal	0	no	no	former	29.44	overweight	no	no	no	no	no	no	no	no	no	10	4	Eligible	1	Censored	1	1	163	162	1	1	1	163	1	1	1	1	1	1	1	1	high income
204	2005-2006	31710	42	Male	white	Married	2.83	some college or AA degree	Minimal	0	no	no	former	47.88	overweight	yes	no	no	no	no	no	no	no	no	3	0	Eligible	1	Censored	1	1	157	156	1	1	1	157	1	1	1	1	1	1	1	1	middle income
205	2005-2006	31711	23	Female	black	Married	1.09	high school graduate	Mild	0	no	no	never	41.27	overweight	no	no	no	no	no	no	no	no	no	8	4	Eligible	1	Censored	1	1	159	159	1	1	1	159	1	1	1	1	1	1	1	1	low income
206	2005-2006	31714	21	Male	mexican	Living with partner	1.19	9-11th grade	Minimal	0	no	no	current	23.51	normal	no	no	no	no	no	no	no	no	no	9	3	Eligible	1	Censored	1	1	162	161	1	1	1	162	1	1	1	1	1	1	1	1	low income
207	2005-2006	31717	45	Female	other	Married	0.46	less than 9th grade	Moderate	0	no	no	never	33.06	overweight	no	no	no	no	no	yes	no	no	no	7	1	Eligible	1	Censored	1	1	163	163	1	1	1	163	1	1	1	1	1	1	1	1	low income
208	2005-2006	31720	73	Female	black	Never married	0.1	high school graduate	Moderate	0	no	no	never	26.22	overweight	yes	no	no	no	no	yes	no	no	no	8	1	Eligible	1	Censored	1	1	160	160	1	1	1	160	1	1	1	1	1	1	1	1	low income
209	2005-2006	31721	62	Male	black	Widowed	3.37	some college or AA degree	Minimal	0	no	no	never	32.49	overweight	yes	no	no	no	no	no	no	no	no	7	3	Eligible	1	Censored	1	1	169	168	1	1	1	169	1	1	1	1	1	1	1	1	middle income
210	2005-2006	31724	37	Female	other	Married	5	college graduate or above	Minimal	0	no	no	never	19.18	normal	no	no	no	no	no	no	no	no	no	9	4	Eligible	1	Censored	1	1	177	177	1	1	1	177	1	1	1	1	1	1	1	1	high income
211	2005-2006	31725	48	Female	mexican	Married	0.93	high school graduate	Minimal	0	no	no	never	32.76	overweight	no	no	no	no	no	no	no	DM	no	4	1	Eligible	1	Censored	1	1	176	175	1	1	1	176	1	1	1	1	1	1	1	1	low income
212	2005-2006	31729	80	Male	white	Widowed	3.63	high school graduate	Minimal	1	yes	no	former	26.16	overweight	yes	yes	no	yes	no	yes	no	no	no	7	1	Eligible	2	All other causes (residual)	1	1	125	124	1	1	1	125	2	2	1	1	1	1	1	1	high income
213	2005-2006	31732	53	Male	black	Married	5	high school graduate	Minimal	0	no	no	former	33.96	overweight	yes	no	no	no	no	yes	no	no	no	6	2	Eligible	1	Censored	1	1	160	160	1	1	1	160	1	1	1	1	1	1	1	1	high income
214	2005-2006	31733	79	Male	white	Married	2.65	college graduate or above	Minimal	1	yes	no	former	23.47	normal	yes	yes	no	yes	yes	no	yes	no	no	9	4	Eligible	2	Chronic lower respiratory diseases (J40-J47)	1	1	24	23	1	1	1	24	2	2	1	1	1	1	1	1	middle income
215	2005-2006	31734	64	Male	mexican	Divorced	5	some college or AA degree	Minimal	0	no	no	former	31.88	overweight	yes	no	no	no	no	yes	no	DM	no	7	2	Eligible	1	Censored	1	1	169	169	1	1	1	169	1	1	1	1	1	1	1	1	high income
216	2005-2006	31736	79	Male	black	Widowed	2.24	less than 9th grade	Minimal	1	yes	yes	current	22.99	normal	yes	yes	no	no	no	yes	yes	DM	no	5	1	Eligible	2	Diseases of heart (I00-I09, I11, I13, I20-I51)	1	2	35	33	2	2	1	35	2	2	2	2	2	2	1	1	middle income
217	2005-2006	31739	27	Male	white	Married	1.5	some college or AA degree	Minimal	0	no	no	current	25.41	overweight	no	no	no	no	no	no	no	no	no	9	3	Eligible	1	Censored	1	1	178	178	1	1	1	178	1	1	1	1	1	1	1	1	middle income
218	2005-2006	31741	75	Male	black	Married	1.71	some college or AA degree	Minimal	1	no	no	former	27.5	overweight	yes	yes	no	no	yes	no	no	DM	no	5	1	Eligible	2	Malignant neoplasms (C00-C97)	1	1	42	41	1	1	2	42	2	2	1	1	1	1	2	2	middle income
219	2005-2006	31744	65	Female	white	Married	3.41	9-11th grade	Minimal	0	no	no	never	30.65	overweight	yes	no	no	no	no	yes	no	DM	no	8	2	Eligible	1	Censored	1	1	157	156	1	1	1	157	1	1	1	1	1	1	1	1	middle income
220	2005-2006	31746	77	Female	white	Widowed	1	less than 9th grade	Moderate	1	no	yes	never	27.66	overweight	yes	yes	no	no	no	yes	no	DM	no	7	1	Eligible	2	All other causes (residual)	2	2	125	124	1	1	1	125	2	2	1	1	1	1	1	1	low income
221	2005-2006	31747	37	Male	white	Married	5	college graduate or above	Minimal	0	no	no	never	32.83	overweight	no	no	no	no	no	no	no	no	no	7	2	Eligible	1	Censored	1	1	170	170	1	1	1	170	1	1	1	1	1	1	1	1	high income
222	2005-2006	31748	50	Male	white	Married	0.5	some college or AA degree	Moderate	0	no	no	never	23.04	normal	yes	no	no	no	no	yes	no	no	no	11	5	Eligible	1	Censored	1	1	170	170	1	1	1	170	1	1	1	1	1	1	1	1	low income
223	2005-2006	31751	25	Female	white	Never married	0.72	high school graduate	Mild	0	no	no	current	16.58	low	no	no	no	no	no	no	no	no	no	9	4	Eligible	1	Censored	1	1	167	166	1	1	1	167	1	1	1	1	1	1	1	1	low income
224	2005-2006	31752	51	Male	mexican	Married	3.03	9-11th grade	Minimal	0	no	no	current	26.1	overweight	yes	no	no	no	no	no	no	no	no	8	2	Eligible	1	Censored	1	1	169	169	1	1	1	169	1	1	1	1	1	1	1	1	middle income
225	2005-2006	31757	27	Male	white	Married	3.92	high school graduate	Minimal	0	no	no	current	36.75	overweight	no	no	no	no	no	no	no	no	no	3	1	Eligible	1	Censored	1	1	157	155	1	1	1	157	1	1	1	1	1	1	1	1	high income
226	2005-2006	31762	70	Female	mexican	Widowed	0.62	less than 9th grade	Mild	0	no	no	never	27.37	overweight	yes	no	no	no	no	no	no	DM	no	5	2	Eligible	1	Censored	1	1	175	174	1	1	1	175	1	1	1	1	1	1	1	1	low income
227	2005-2006	31764	51	Female	mexican	Divorced	2.51	high school graduate	Minimal	0	no	no	current	26.15	overweight	no	no	no	no	no	no	no	no	no	8	2	Eligible	1	Censored	1	1	177	177	1	1	1	177	1	1	1	1	1	1	1	1	middle income
228	2005-2006	31765	70	Male	white	Married	5	some college or AA degree	Minimal	0	no	no	former	35.24	overweight	yes	no	no	no	no	no	no	DM	no	7	2	Eligible	1	Censored	1	1	172	171	1	1	1	172	1	1	1	1	1	1	1	1	high income
229	2005-2006	31767	45	Female	white	Married	5	high school graduate	Minimal	0	no	no	current	39.44	overweight	yes	no	no	no	no	yes	no	IGT	no	4	2	Eligible	1	Censored	1	1	175	175	1	1	1	175	1	1	1	1	1	1	1	1	high income
230	2005-2006	31771	32	Male	mexican	Married	1.16	9-11th grade	Minimal	0	no	no	former	29.7	overweight	no	no	no	no	no	no	no	no	no	9	3	Eligible	1	Censored	1	1	180	179	1	1	1	180	1	1	1	1	1	1	1	1	low income
231	2005-2006	31779	55	Male	mexican	Living with partner	0.12	less than 9th grade	Minimal	0	no	no	current	23.65	normal	no	no	no	no	no	no	no	no	no	8	3	Eligible	1	Censored	1	1	159	158	1	1	1	159	1	1	1	1	1	1	1	1	low income
232	2005-2006	31781	58	Female	black	Married	1.45	some college or AA degree	Mild	0	no	no	current	47.52	overweight	yes	no	no	no	no	yes	no	DM	no	3	1	Eligible	1	Censored	1	1	178	178	1	1	1	178	1	1	1	1	1	1	1	1	middle income
233	2005-2006	31785	83	Female	white	Widowed	5	some college or AA degree	Minimal	0	no	no	former	20.1	normal	yes	no	no	no	no	yes	no	no	no	9	3	Eligible	2	Malignant neoplasms (C00-C97)	1	1	135	135	1	1	2	135	2	2	1	1	1	1	2	2	high income
234	2005-2006	31786	27	Male	white	Never married	4.18	some college or AA degree	Minimal	0	no	no	never	23.19	normal	no	no	no	no	no	no	no	no	no	6	2	Eligible	1	Censored	1	1	178	177	1	1	1	178	1	1	1	1	1	1	1	1	high income
235	2005-2006	31787	58	Male	white	Never married	1.04	some college or AA degree	Mild	1	yes	no	current	26.16	overweight	yes	yes	yes	no	no	no	no	no	no	5	2	Eligible	2	All other causes (residual)	1	2	122	122	1	1	1	122	2	2	1	1	1	1	1	1	low income
236	2005-2006	31789	53	Male	mexican	Divorced	5	high school graduate	Minimal	0	no	no	former	27.93	overweight	no	no	no	no	no	no	no	no	no	7	0	Eligible	1	Censored	1	1	172	172	1	1	1	172	1	1	1	1	1	1	1	1	high income
237	2005-2006	31793	27	Female	mexican	Never married	0.93	less than 9th grade	Minimal	0	no	no	never	27.14	overweight	no	no	no	no	no	no	no	no	no	9	4	Eligible	1	Censored	1	1	170	169	1	1	1	170	1	1	1	1	1	1	1	1	low income
238	2005-2006	31795	60	Female	mexican	Married	1.55	less than 9th grade	Minimal	0	no	no	never	24.7	normal	yes	no	no	no	no	no	no	no	no	10	4	Eligible	1	Censored	1	1	177	176	1	1	1	177	1	1	1	1	1	1	1	1	middle income
239	2005-2006	31796	60	Male	black	Married	3.63	9-11th grade	Minimal	1	no	yes	former	38.06	overweight	yes	yes	no	no	no	yes	no	DM	no	6	1	Eligible	1	Censored	1	1	167	167	1	1	1	167	1	1	1	1	1	1	1	1	high income
240	2005-2006	31799	47	Female	white	Married	5	college graduate or above	Minimal	0	no	no	never	23.05	normal	no	no	no	no	no	no	no	no	no	9	3	Eligible	1	Censored	1	1	163	162	1	1	1	163	1	1	1	1	1	1	1	1	high income
241	2005-2006	31800	60	Female	white	Divorced	5	high school graduate	Minimal	0	no	no	never	23.35	normal	no	no	no	no	no	no	no	no	no	10	4	Eligible	1	Censored	1	1	167	167	1	1	1	167	1	1	1	1	1	1	1	1	high income
242	2005-2006	31802	60	Female	white	Married	4.07	high school graduate	Minimal	0	no	no	former	29.29	overweight	yes	no	no	no	no	yes	no	DM	no	5	1	Eligible	1	Censored	1	1	172	171	1	1	1	172	1	1	1	1	1	1	1	1	high income
243	2005-2006	31804	52	Female	white	Married	5	some college or AA degree	Minimal	0	no	no	never	26.23	overweight	no	no	no	no	no	no	no	no	no	9	3	Eligible	1	Censored	1	1	175	174	1	1	1	175	1	1	1	1	1	1	1	1	high income
244	2005-2006	31807	57	Female	other	Divorced	5	college graduate or above	Minimal	0	no	no	never	45.79	overweight	yes	no	no	no	no	no	no	IGT	no	8	3	Eligible	1	Censored	1	1	175	174	1	1	1	175	1	1	1	1	1	1	1	1	high income
245	2005-2006	31813	47	Female	mexican	Divorced	0.39	some college or AA degree	Minimal	0	no	no	current	29.76	overweight	no	no	no	no	no	no	no	no	no	7	2	Eligible	1	Censored	1	1	172	172	1	1	1	172	1	1	1	1	1	1	1	1	low income
246	2005-2006	31814	58	Male	white	Married	0.87	some college or AA degree	Minimal	0	no	no	former	29.53	overweight	yes	no	no	no	no	yes	yes	no	no	9	3	Eligible	2	Chronic lower respiratory diseases (J40-J47)	1	1	141	141	1	1	1	141	2	2	1	1	1	1	1	1	low income
247	2005-2006	31820	58	Male	mexican	Never married	2.36	9-11th grade	Minimal	1	no	yes	never	25.09	overweight	no	yes	no	yes	no	no	no	no	no	9	3	Eligible	1	Censored	1	1	176	175	1	1	1	176	1	1	1	1	1	1	1	1	middle income
248	2005-2006	31827	46	Female	black	Never married	1.46	9-11th grade	Minimal	0	no	no	current	25.97	overweight	yes	no	no	no	no	no	no	DM	no	3	1	Eligible	2	Nephritis, nephrotic syndrome and nephrosis (N00-N07, N17-N19, N25-N27)	1	1	125	124	1	1	1	125	2	2	1	1	1	1	1	1	middle income
249	2005-2006	31830	62	Female	mexican	Married	0.94	high school graduate	Minimal	0	no	no	never	26.17	overweight	no	no	no	no	no	yes	no	no	yes	9	3	Eligible	1	Censored	1	1	166	166	1	1	1	166	1	1	1	1	1	1	1	1	low income
250	2005-2006	31831	46	Male	white	Married	4.26	high school graduate	Minimal	0	no	no	never	33.04	overweight	no	no	no	no	no	no	no	no	no	9	4	Eligible	1	Censored	1	1	170	170	1	1	1	170	1	1	1	1	1	1	1	1	high income
251	2005-2006	31833	41	Male	mexican	Married	1.33	less than 9th grade	Minimal	0	no	no	never	26.65	overweight	no	no	no	no	no	no	no	no	no	8	3	Eligible	1	Censored	1	1	175	175	1	1	1	175	1	1	1	1	1	1	1	1	middle income
252	2005-2006	31843	54	Female	black	Married	5	some college or AA degree	Minimal	0	no	no	current	28.86	overweight	yes	no	no	no	no	no	no	no	no	7	2	Eligible	1	Censored	1	1	164	163	1	1	1	164	1	1	1	1	1	1	1	1	high income
253	2005-2006	31847	35	Female	white	Married	3.26	some college or AA degree	Minimal	0	no	no	current	23.3	normal	no	no	no	no	no	no	no	no	no	10	5	Eligible	1	Censored	1	1	162	161	1	1	1	162	1	1	1	1	1	1	1	1	middle income
254	2005-2006	31852	20	Female	mexican	Living with partner	0.8	high school graduate	Minimal	0	no	no	never	26.59	overweight	no	no	no	no	no	no	no	no	no	11	5	Eligible	1	Censored	1	1	176	175	1	1	1	176	1	1	1	1	1	1	1	1	low income
255	2005-2006	31857	74	Female	white	Widowed	5	some college or AA degree	Minimal	0	no	no	former	22.48	normal	no	no	no	no	no	yes	no	no	no	10	3	Eligible	2	Cerebrovascular diseases (I60-I69)	1	1	162	161	1	2	1	162	2	2	1	1	2	2	1	1	high income
256	2005-2006	31858	37	Male	black	Married	1.82	high school graduate	Minimal	0	no	no	never	30.32	overweight	no	no	no	no	no	no	no	DM	no	5	2	Eligible	2	Accidents (unintentional injuries) (V01-X59, Y85-Y86)	1	1	168	167	1	1	1	168	2	2	1	1	1	1	1	1	middle income
257	2005-2006	31859	46	Female	white	Married	5	some college or AA degree	Minimal	0	no	no	never	26.81	overweight	no	no	no	no	no	no	no	no	no	11	5	Eligible	1	Censored	1	1	162	160	1	1	1	162	1	1	1	1	1	1	1	1	high income
258	2005-2006	31861	22	Female	other	Living with partner	5	college graduate or above	Minimal	0	no	no	never	20.9	normal	no	no	no	no	no	no	no	no	no	5	2	Eligible	1	Censored	1	1	175	173	1	1	1	175	1	1	1	1	1	1	1	1	high income
259	2005-2006	31863	29	Female	black	Widowed	5	some college or AA degree	Mild	0	no	no	never	21.29	normal	no	no	no	no	no	no	no	no	no	12	6	Eligible	1	Censored	1	1	180	179	1	1	1	180	1	1	1	1	1	1	1	1	high income
260	2005-2006	31868	22	Male	black	Never married	3.64	some college or AA degree	Mild	0	no	no	former	42.51	overweight	no	no	no	no	no	no	no	no	no	7	1	Eligible	1	Censored	1	1	168	168	1	1	1	168	1	1	1	1	1	1	1	1	high income
261	2005-2006	31870	21	Female	white	Married	2.27	some college or AA degree	Mild	0	no	no	never	19.42	normal	no	no	no	no	no	no	no	no	no	12	6	Eligible	1	Censored	1	1	167	167	1	1	1	167	1	1	1	1	1	1	1	1	middle income
262	2005-2006	31873	32	Male	black	Living with partner	3.27	high school graduate	Mild	0	no	no	never	31.67	overweight	no	no	no	no	no	no	no	no	no	8	3	Eligible	1	Censored	1	1	164	164	1	1	1	164	1	1	1	1	1	1	1	1	middle income
263	2005-2006	31874	29	Female	mexican	Married	3.54	9-11th grade	Minimal	0	no	no	never	23.57	normal	no	no	no	no	no	no	no	no	no	11	5	Eligible	1	Censored	1	1	170	170	1	1	1	170	1	1	1	1	1	1	1	1	high income
264	2005-2006	31877	62	Male	black	Divorced	2.72	some college or AA degree	Minimal	0	yes	no	current	26.44	overweight	yes	yes	no	no	no	no	no	IGT	no	4	0	Eligible	2	Malignant neoplasms (C00-C97)	1	1	115	115	1	1	2	115	2	2	1	1	1	1	2	2	middle income
265	2005-2006	31878	55	Male	mexican	Married	5	some college or AA degree	Minimal	0	no	no	current	29.51	overweight	no	no	no	no	no	no	no	no	no	6	1	Eligible	1	Censored	1	1	170	169	1	1	1	170	1	1	1	1	1	1	1	1	high income
266	2005-2006	31893	81	Female	white	Married	3.12	some college or AA degree	Minimal	0	no	no	never	24.97	normal	yes	no	no	no	no	no	no	no	no	9	4	Eligible	2	Diseases of heart (I00-I09, I11, I13, I20-I51)	1	2	172	170	2	2	1	172	2	2	2	2	2	2	1	1	middle income
267	2005-2006	31894	61	Female	mexican	Married	1.15	some college or AA degree	Minimal	0	no	no	never	32.96	overweight	yes	no	no	no	no	yes	no	DM	no	7	2	Eligible	1	Censored	1	1	173	172	1	1	1	173	1	1	1	1	1	1	1	1	low income
268	2005-2006	31895	74	Male	white	Married	5	college graduate or above	Minimal	0	no	no	former	27.38	overweight	no	no	no	no	no	yes	no	no	no	10	3	Eligible	2	Diseases of heart (I00-I09, I11, I13, I20-I51)	1	1	166	166	2	2	1	166	2	2	2	2	2	2	1	1	high income
269	2005-2006	31897	79	Male	white	Married	2.27	some college or AA degree	Minimal	0	no	no	never	43.21	overweight	yes	no	no	no	no	yes	no	DM	no	7	3	Eligible	2	All other causes (residual)	1	1	46	45	1	1	1	46	2	2	1	1	1	1	1	1	middle income
270	2005-2006	31898	73	Male	white	Widowed	3.12	college graduate or above	Moderate	0	no	no	current	24.44	normal	no	no	no	no	no	no	no	no	no	10	5	Eligible	2	Malignant neoplasms (C00-C97)	1	1	55	55	1	1	2	55	2	2	1	1	1	1	2	2	middle income
271	2005-2006	31903	73	Female	white	Married	5	college graduate or above	Minimal	0	no	no	never	24.74	normal	no	no	no	no	no	yes	no	DM	no	9	4	Eligible	1	Censored	1	1	177	177	1	1	1	177	1	1	1	1	1	1	1	1	high income
272	2005-2006	31913	48	Female	white	Married	5	some college or AA degree	Minimal	0	no	no	current	22.48	normal	no	no	no	no	no	no	no	no	no	9	4	Eligible	1	Censored	1	1	178	177	1	1	1	178	1	1	1	1	1	1	1	1	high income
273	2005-2006	31914	51	Male	white	Married	2.41	high school graduate	Minimal	0	no	no	former	22.06	normal	no	no	no	no	no	no	no	no	no	10	4	Eligible	1	Censored	1	1	176	176	1	1	1	176	1	1	1	1	1	1	1	1	middle income
274	2005-2006	31922	31	Male	white	Married	2.35	college graduate or above	Minimal	0	no	no	never	33.09	overweight	yes	no	no	no	no	yes	no	no	no	7	3	Eligible	1	Censored	1	1	170	169	1	1	1	170	1	1	1	1	1	1	1	1	middle income
275	2005-2006	31923	65	Male	black	Married	5	high school graduate	Minimal	0	no	no	former	35.05	overweight	yes	no	no	no	no	yes	no	no	no	6	1	Eligible	2	All other causes (residual)	1	1	37	36	1	1	1	37	2	2	1	1	1	1	1	1	high income
276	2005-2006	31926	51	Female	white	Married	2	high school graduate	Minimal	0	no	no	never	41.56	overweight	yes	no	no	no	no	yes	no	no	no	7	3	Eligible	1	Censored	1	1	163	162	1	1	1	163	1	1	1	1	1	1	1	1	middle income
277	2005-2006	31937	57	Male	white	Married	5	some college or AA degree	Moderate	0	no	no	former	36.38	overweight	yes	no	no	no	no	no	yes	DM	no	4	0	Eligible	1	Censored	1	1	157	157	1	1	1	157	1	1	1	1	1	1	1	1	high income
278	2005-2006	31939	41	Male	black	Separated	3.57	some college or AA degree	Minimal	0	no	no	current	30.85	overweight	yes	no	no	no	no	yes	no	no	no	6	2	Eligible	1	Censored	1	1	169	168	1	1	1	169	1	1	1	1	1	1	1	1	high income
279	2005-2006	31943	65	Female	white	Widowed	4.08	college graduate or above	Mild	0	no	no	never	32.09	overweight	no	no	no	no	no	no	no	no	no	7	2	Eligible	1	Censored	1	1	174	174	1	1	1	174	1	1	1	1	1	1	1	1	high income
280	2005-2006	31944	66	Female	white	Never married	2.61	some college or AA degree	Minimal	0	no	no	current	27.88	overweight	yes	no	no	no	no	no	yes	DM	no	5	1	Eligible	1	Censored	1	1	178	177	1	1	1	178	1	1	1	1	1	1	1	1	middle income
281	2005-2006	31945	67	Male	white	Living with partner	1.41	less than 9th grade	Minimal	0	no	no	current	29.33	overweight	no	no	no	no	no	no	no	DM	no	8	2	Eligible	2	Chronic lower respiratory diseases (J40-J47)	1	1	144	143	1	1	1	144	2	2	1	1	1	1	1	1	middle income
282	2005-2006	31946	65	Female	white	Married	2.49	high school graduate	Minimal	0	no	no	never	24.71	normal	yes	no	no	no	no	yes	no	DM	no	9	4	Eligible	1	Censored	1	1	162	161	1	1	1	162	1	1	1	1	1	1	1	1	middle income
283	2005-2006	31947	61	Female	black	Widowed	1.02	9-11th grade	Mild	0	no	no	never	35.55	overweight	yes	no	no	no	no	no	no	no	no	5	2	Eligible	2	Malignant neoplasms (C00-C97)	1	1	100	99	1	1	2	100	2	2	1	1	1	1	2	2	low income
284	2005-2006	31948	37	Female	black	Never married	0.04	9-11th grade	Minimal	0	no	no	never	18.65	normal	no	no	no	no	no	no	no	no	no	8	3	Eligible	1	Censored	1	1	163	161	1	1	1	163	1	1	1	1	1	1	1	1	low income
285	2005-2006	31953	33	Female	white	Living with partner	5	college graduate or above	Minimal	0	no	no	never	24.71	normal	no	no	no	no	no	no	no	no	no	10	4	Eligible	1	Censored	1	1	166	166	1	1	1	166	1	1	1	1	1	1	1	1	high income
286	2005-2006	31958	49	Female	black	Never married	2.65	some college or AA degree	Minimal	0	no	no	current	29.65	overweight	no	no	no	no	no	no	no	no	no	6	2	Eligible	1	Censored	1	1	171	170	1	1	1	171	1	1	1	1	1	1	1	1	middle income
287	2005-2006	31960	56	Male	mexican	Married	0.93	less than 9th grade	Minimal	0	no	no	former	26.85	overweight	no	no	no	no	no	no	no	DM	no	7	1	Eligible	1	Censored	1	1	176	175	1	1	1	176	1	1	1	1	1	1	1	1	low income
288	2005-2006	31961	29	Male	black	Living with partner	0.21	high school graduate	Moderately severe	0	no	no	never	20.85	normal	yes	no	no	no	no	no	no	no	no	10	4	Eligible	1	Censored	1	1	158	157	1	1	1	158	1	1	1	1	1	1	1	1	low income
289	2005-2006	31962	54	Female	mexican	Separated	2.19	high school graduate	Minimal	0	no	no	current	28.46	overweight	yes	no	no	no	no	yes	no	no	no	5	1	Eligible	1	Censored	1	1	176	176	1	1	1	176	1	1	1	1	1	1	1	1	middle income
290	2005-2006	31964	77	Male	white	Married	1.52	college graduate or above	Minimal	1	no	yes	former	31.32	overweight	yes	yes	yes	no	no	yes	yes	DM	no	5	1	Eligible	1	Censored	1	1	168	168	1	1	1	168	1	1	1	1	1	1	1	1	middle income
291	2005-2006	31967	63	Female	black	Divorced	1.75	9-11th grade	Minimal	0	no	no	former	33.98	overweight	no	no	no	no	no	no	no	no	no	5	1	Eligible	1	Censored	1	1	170	170	1	1	1	170	1	1	1	1	1	1	1	1	middle income
292	2005-2006	31972	73	Female	white	Married	4.55	9-11th grade	Mild	0	no	no	current	23.37	normal	yes	no	no	no	no	no	no	no	no	6	2	Eligible	2	Chronic lower respiratory diseases (J40-J47)	1	1	148	147	1	1	1	148	2	2	1	1	1	1	1	1	high income
293	2005-2006	31973	23	Male	mexican	Never married	0.85	high school graduate	Minimal	0	no	no	never	26.92	overweight	no	no	no	no	no	no	no	DM	no	8	3	Eligible	1	Censored	1	1	164	163	1	1	1	164	1	1	1	1	1	1	1	1	low income
294	2005-2006	31975	51	Female	white	Divorced	0.7	some college or AA degree	Minimal	0	no	no	former	37.17	overweight	no	no	no	no	no	no	no	no	no	6	1	Eligible	1	Censored	1	1	163	162	1	1	1	163	1	1	1	1	1	1	1	1	low income
295	2005-2006	31978	46	Female	white	Married	5	some college or AA degree	Minimal	0	no	no	former	34.17	overweight	no	no	no	no	no	no	no	no	no	6	1	Eligible	1	Censored	1	1	171	171	1	1	1	171	1	1	1	1	1	1	1	1	high income
296	2005-2006	31979	51	Male	white	Never married	3.67	college graduate or above	Minimal	0	no	no	never	24.06	normal	no	no	no	no	no	yes	no	no	no	12	5	Eligible	1	Censored	1	1	173	173	1	1	1	173	1	1	1	1	1	1	1	1	high income
297	2005-2006	31989	37	Male	mexican	Married	1.04	less than 9th grade	Minimal	0	no	no	current	27.79	overweight	no	no	no	no	no	no	no	no	no	4	1	Eligible	1	Censored	1	1	164	163	1	1	1	164	1	1	1	1	1	1	1	1	low income
298	2005-2006	31990	55	Male	black	Divorced	1.25	high school graduate	Minimal	0	no	no	former	24.98	normal	yes	no	no	no	no	no	no	DM	no	4	1	Eligible	2	Diabetes mellitus (E10-E14)	2	1	15	15	1	1	1	15	2	2	1	1	1	1	1	1	low income
299	2005-2006	31991	33	Female	mexican	Separated	1.15	some college or AA degree	Moderately severe	0	no	no	never	21.93	normal	no	no	no	no	no	no	no	no	yes	12	5	Eligible	1	Censored	1	1	160	160	1	1	1	160	1	1	1	1	1	1	1	1	low income
300	2005-2006	31992	81	Male	white	Married	1.97	some college or AA degree	Minimal	0	no	no	former	25.54	overweight	yes	no	no	no	no	yes	no	IGT	no	8	2	Eligible	2	All other causes (residual)	1	2	144	144	1	1	1	144	2	2	1	1	1	1	1	1	middle income
301	2005-2006	31993	61	Female	black	Divorced	2.38	some college or AA degree	Minimal	0	no	no	current	22.06	normal	yes	no	no	no	no	no	no	no	no	5	2	Eligible	1	Censored	1	1	172	171	1	1	1	172	1	1	1	1	1	1	1	1	middle income
302	2005-2006	31996	28	Female	mexican	Married	1.39	9-11th grade	Minimal	0	no	no	never	27.99	overweight	no	no	no	no	no	no	no	no	no	11	4	Eligible	1	Censored	1	1	164	164	1	1	1	164	1	1	1	1	1	1	1	1	middle income
303	2005-2006	31998	39	Female	mexican	Married	1.58	9-11th grade	Minimal	0	no	no	never	21.92	normal	no	no	no	no	no	no	no	no	no	8	4	Eligible	1	Censored	1	1	176	175	1	1	1	176	1	1	1	1	1	1	1	1	middle income
304	2005-2006	32001	41	Female	other	Married	2.98	some college or AA degree	Mild	0	no	no	current	26.72	overweight	no	no	no	no	no	yes	no	DM	no	4	0	Eligible	1	Censored	1	1	170	170	1	1	1	170	1	1	1	1	1	1	1	1	middle income
305	2005-2006	32003	77	Female	white	Widowed	4.59	high school graduate	Minimal	0	no	no	never	31.61	overweight	yes	no	no	no	no	yes	no	no	no	5	1	Eligible	1	Censored	1	1	178	178	1	1	1	178	1	1	1	1	1	1	1	1	high income
306	2005-2006	32011	74	Female	black	Married	3.33	some college or AA degree	Minimal	0	no	no	former	33.07	overweight	yes	no	no	no	no	yes	no	DM	no	6	1	Eligible	1	Censored	1	1	178	177	1	1	1	178	1	1	1	1	1	1	1	1	middle income
307	2005-2006	32012	30	Female	black	Never married	2.88	some college or AA degree	Minimal	0	no	no	former	36.26	overweight	no	no	no	no	no	no	no	no	no	7	3	Eligible	1	Censored	1	1	158	157	1	1	1	158	1	1	1	1	1	1	1	1	middle income
308	2005-2006	32013	58	Female	white	Married	5	college graduate or above	Minimal	0	no	no	never	22.81	normal	no	no	no	no	no	no	no	no	no	11	4	Eligible	1	Censored	1	1	167	166	1	1	1	167	1	1	1	1	1	1	1	1	high income
309	2005-2006	32014	59	Female	white	Divorced	5	some college or AA degree	Moderately severe	0	no	no	never	27.43	overweight	yes	no	no	no	no	yes	no	no	no	9	3	Eligible	1	Censored	1	1	170	169	1	1	1	170	1	1	1	1	1	1	1	1	high income
310	2005-2006	32015	60	Female	black	Widowed	3.27	some college or AA degree	Minimal	0	no	no	current	23.55	normal	no	no	no	no	no	no	no	no	no	6	2	Eligible	1	Censored	1	1	171	170	1	1	1	171	1	1	1	1	1	1	1	1	middle income
311	2005-2006	32017	59	Female	mexican	Married	2.08	less than 9th grade	Mild	0	no	no	never	25.07	overweight	no	no	no	no	no	no	no	no	no	7	2	Eligible	1	Censored	1	1	158	157	1	1	1	158	1	1	1	1	1	1	1	1	middle income
312	2005-2006	32024	47	Male	white	Married	5	9-11th grade	Minimal	1	no	no	former	30.41	overweight	no	yes	no	yes	no	no	no	no	no	6	2	Eligible	1	Censored	1	1	178	176	1	1	1	178	1	1	1	1	1	1	1	1	high income
313	2005-2006	32030	80	Male	white	Married	1.14	9-11th grade	Minimal	0	no	no	former	21.39	normal	no	no	no	no	no	no	no	IGT	no	8	2	Eligible	2	Chronic lower respiratory diseases (J40-J47)	2	1	36	34	1	1	1	36	2	2	1	1	1	1	1	1	low income
314	2005-2006	32035	60	Male	black	Married	3.03	some college or AA degree	Minimal	0	no	no	former	26.85	overweight	no	no	no	no	no	no	no	DM	no	5	0	Eligible	2	Diseases of heart (I00-I09, I11, I13, I20-I51)	2	2	104	103	2	2	1	104	2	2	2	2	2	2	1	1	middle income
315	2005-2006	32036	44	Female	white	Married	3.44	high school graduate	Mild	0	no	no	never	35.66	overweight	no	no	no	no	no	no	no	no	no	9	4	Eligible	1	Censored	1	1	165	164	1	1	1	165	1	1	1	1	1	1	1	1	middle income
316	2005-2006	32037	34	Male	mexican	Married	1.25	less than 9th grade	Minimal	0	no	no	never	29.66	overweight	no	no	no	no	no	no	no	no	no	10	4	Eligible	1	Censored	1	1	173	172	1	1	1	173	1	1	1	1	1	1	1	1	low income
317	2005-2006	32038	61	Male	mexican	Married	0.62	9-11th grade	Minimal	0	no	no	former	32.53	overweight	no	no	no	no	no	no	no	DM	no	5	1	Eligible	2	All other causes (residual)	2	1	145	144	1	1	1	145	2	2	1	1	1	1	1	1	low income
318	2005-2006	32040	25	Male	white	Never married	5	college graduate or above	Minimal	0	no	no	never	22.12	normal	no	no	no	no	no	no	no	no	no	12	6	Eligible	1	Censored	1	1	164	163	1	1	1	164	1	1	1	1	1	1	1	1	high income
319	2005-2006	32042	66	Female	black	Widowed	3.37	9-11th grade	Minimal	1	no	yes	never	23.47	normal	yes	yes	no	no	no	no	no	no	no	11	5	Eligible	1	Censored	1	1	167	166	1	1	1	167	1	1	1	1	1	1	1	1	middle income
320	2005-2006	32044	53	Female	black	Divorced	5	college graduate or above	Minimal	0	no	no	former	27.23	overweight	yes	no	no	no	no	no	no	no	no	6	1	Eligible	1	Censored	1	1	171	170	1	1	1	171	1	1	1	1	1	1	1	1	high income
321	2005-2006	32046	33	Female	black	Never married	4.69	some college or AA degree	Minimal	0	no	no	never	32.13	overweight	no	no	no	no	no	no	no	no	no	9	4	Eligible	1	Censored	1	1	170	169	1	1	1	170	1	1	1	1	1	1	1	1	high income
322	2005-2006	32048	29	Female	white	Divorced	5	some college or AA degree	Minimal	0	no	no	never	24.97	normal	no	no	no	no	no	no	no	no	no	9	4	Eligible	1	Censored	1	1	171	170	1	1	1	171	1	1	1	1	1	1	1	1	high income
323	2005-2006	32055	30	Female	mexican	Married	1.61	high school graduate	Minimal	0	no	no	never	29.31	overweight	no	no	no	no	no	no	no	no	no	10	4	Eligible	1	Censored	1	1	180	180	1	1	1	180	1	1	1	1	1	1	1	1	middle income
324	2005-2006	32061	79	Female	white	Widowed	5	high school graduate	Minimal	0	no	no	former	29.23	overweight	no	no	no	no	no	no	no	IGT	no	8	3	Eligible	2	All other causes (residual)	1	2	61	60	1	1	1	61	2	2	1	1	1	1	1	1	high income
325	2005-2006	32062	73	Male	mexican	Living with partner	0.7	less than 9th grade	Minimal	0	no	no	former	32.25	overweight	yes	no	no	no	no	yes	no	DM	no	3	0	Eligible	2	Diseases of heart (I00-I09, I11, I13, I20-I51)	2	1	151	150	2	2	1	151	2	2	2	2	2	2	1	1	low income
326	2005-2006	32068	81	Female	white	Widowed	1.53	less than 9th grade	Minimal	0	no	no	never	34.25	overweight	yes	no	no	no	no	yes	no	no	no	3	1	Eligible	2	All other causes (residual)	1	2	148	147	1	1	1	148	2	2	1	1	1	1	1	1	middle income
327	2005-2006	32071	48	Male	black	Living with partner	5	high school graduate	Mild	0	no	no	current	32.6	overweight	no	no	no	no	no	no	yes	no	no	5	2	Eligible	1	Censored	1	1	160	160	1	1	1	160	1	1	1	1	1	1	1	1	high income
328	2005-2006	32075	85	Female	white	Widowed	1.63	high school graduate	Moderately severe	0	no	no	former	26.25	overweight	yes	no	no	no	no	yes	no	no	no	8	2	Eligible	1	Censored	1	1	175	174	1	1	1	175	1	1	1	1	1	1	1	1	middle income
329	2005-2006	32079	50	Male	other	Married	5	some college or AA degree	Minimal	0	no	no	former	27.98	overweight	yes	no	no	no	no	no	no	DM	no	7	1	Eligible	1	Censored	1	1	173	172	1	1	1	173	1	1	1	1	1	1	1	1	high income
330	2005-2006	32081	35	Female	mexican	Married	0.86	less than 9th grade	Minimal	0	no	no	never	29.44	overweight	no	no	no	no	no	no	no	no	no	11	4	Eligible	1	Censored	1	1	169	168	1	1	1	169	1	1	1	1	1	1	1	1	low income
331	2005-2006	32082	60	Male	black	Married	5	high school graduate	Minimal	0	no	no	former	22.27	normal	yes	no	no	no	no	yes	no	no	no	8	3	Eligible	1	Censored	1	1	168	167	1	1	1	168	1	1	1	1	1	1	1	1	high income
332	2005-2006	32084	79	Male	white	Married	1.97	less than 9th grade	Minimal	0	no	no	former	27.45	overweight	no	no	no	no	no	no	no	no	no	7	1	Eligible	2	All other causes (residual)	1	1	104	103	1	1	1	104	2	2	1	1	1	1	1	1	middle income
333	2005-2006	32089	27	Female	mexican	Never married	2.04	some college or AA degree	Minimal	0	no	no	never	29.52	overweight	no	no	no	no	no	no	no	no	no	10	4	Eligible	1	Censored	1	1	161	160	1	1	1	161	1	1	1	1	1	1	1	1	middle income
334	2005-2006	32091	30	Male	mexican	Married	2.45	9-11th grade	Mild	0	no	no	current	27.94	overweight	no	no	no	no	no	no	no	no	no	6	2	Eligible	1	Censored	1	1	167	167	1	1	1	167	1	1	1	1	1	1	1	1	middle income
335	2005-2006	32093	53	Male	mexican	Never married	1.24	some college or AA degree	Minimal	0	no	no	former	26.03	overweight	no	no	no	no	no	no	no	no	no	7	2	Eligible	1	Censored	1	1	170	170	1	1	1	170	1	1	1	1	1	1	1	1	low income
336	2005-2006	32094	45	Female	white	Married	5	high school graduate	Mild	0	no	no	former	34.16	overweight	no	no	no	no	no	yes	yes	no	no	8	3	Eligible	1	Censored	1	1	170	169	1	1	1	170	1	1	1	1	1	1	1	1	high income
337	2005-2006	32098	21	Female	other	Never married	2.61	high school graduate	Minimal	0	no	no	never	22.84	normal	no	no	no	no	no	no	no	no	no	11	5	Eligible	1	Censored	1	1	167	166	1	1	1	167	1	1	1	1	1	1	1	1	middle income
338	2005-2006	32099	65	Male	black	Never married	2.73	9-11th grade	Mild	0	no	no	current	36.47	overweight	yes	no	no	no	no	yes	yes	no	no	4	1	Eligible	2	Malignant neoplasms (C00-C97)	1	1	49	48	1	1	2	49	2	2	1	1	1	1	2	2	middle income
339	2005-2006	32104	33	Male	white	Married	2.48	9-11th grade	Minimal	0	no	no	never	26.88	overweight	no	no	no	no	no	yes	no	no	no	7	2	Eligible	1	Censored	1	1	170	169	1	1	1	170	1	1	1	1	1	1	1	1	middle income
340	2005-2006	32107	50	Male	white	Married	3.74	college graduate or above	Minimal	0	no	no	former	18.38	low	yes	no	no	no	no	no	no	no	no	9	3	Eligible	1	Censored	1	1	170	169	1	1	1	170	1	1	1	1	1	1	1	1	high income
341	2005-2006	32109	32	Male	other	Married	4.25	9-11th grade	Minimal	0	no	no	former	29.23	overweight	yes	no	no	no	no	no	no	no	no	7	1	Eligible	1	Censored	1	1	167	167	1	1	1	167	1	1	1	1	1	1	1	1	high income
342	2005-2006	32110	62	Female	mexican	Divorced	1.89	less than 9th grade	Mild	0	no	no	former	25.96	overweight	yes	no	no	no	no	no	no	DM	no	5	0	Eligible	2	Cerebrovascular diseases (I60-I69)	2	2	161	160	1	2	1	161	2	2	1	1	2	2	1	1	middle income
343	2005-2006	32112	41	Male	white	Never married	5	some college or AA degree	Minimal	0	no	no	never	31.74	overweight	no	no	no	no	no	no	no	no	no	9	4	Eligible	1	Censored	1	1	159	158	1	1	1	159	1	1	1	1	1	1	1	1	high income
344	2005-2006	32113	62	Female	mexican	Married	1.68	9-11th grade	Minimal	0	no	no	never	32.89	overweight	no	no	no	no	no	no	no	IGT	no	9	4	Eligible	1	Censored	1	1	177	175	1	1	1	177	1	1	1	1	1	1	1	1	middle income
345	2005-2006	32114	40	Male	black	Married	1.32	9-11th grade	Minimal	0	no	no	never	24.52	normal	no	no	no	no	no	no	no	no	no	9	3	Eligible	1	Censored	1	1	166	166	1	1	1	166	1	1	1	1	1	1	1	1	middle income
346	2005-2006	32118	62	Male	white	Married	4.36	some college or AA degree	Minimal	0	no	no	never	31.42	overweight	yes	no	no	no	no	no	no	no	no	8	4	Eligible	1	Censored	1	1	162	161	1	1	1	162	1	1	1	1	1	1	1	1	high income
347	2005-2006	32122	22	Male	other	Never married	2.71	college graduate or above	Mild	0	no	no	never	32.93	overweight	no	no	no	no	no	no	no	no	no	9	4	Eligible	1	Censored	1	1	159	158	1	1	1	159	1	1	1	1	1	1	1	1	middle income
348	2005-2006	32127	49	Female	white	Married	5	college graduate or above	Minimal	0	no	no	current	21.7	normal	yes	no	no	no	no	no	no	no	no	9	4	Eligible	1	Censored	1	1	166	165	1	1	1	166	1	1	1	1	1	1	1	1	high income
349	2005-2006	32129	70	Male	white	Married	3.03	college graduate or above	Minimal	0	no	no	former	32.06	overweight	yes	no	no	no	no	yes	no	no	no	7	2	Eligible	1	Censored	1	1	175	174	1	1	1	175	1	1	1	1	1	1	1	1	middle income
350	2005-2006	32130	20	Female	white	Never married	3.9	some college or AA degree	Mild	0	no	no	never	22	normal	no	no	no	no	no	no	no	no	no	13	6	Eligible	1	Censored	1	1	172	172	1	1	1	172	1	1	1	1	1	1	1	1	high income
351	2005-2006	32133	30	Female	mexican	Married	5	college graduate or above	Minimal	0	no	no	never	29.3	overweight	no	no	no	no	no	no	no	no	no	11	4	Eligible	1	Censored	1	1	167	166	1	1	1	167	1	1	1	1	1	1	1	1	high income
352	2005-2006	32135	38	Female	white	Never married	4.6	college graduate or above	Minimal	0	no	no	never	31.5	overweight	no	no	no	no	no	no	no	no	no	9	4	Eligible	1	Censored	1	1	163	162	1	1	1	163	1	1	1	1	1	1	1	1	high income
353	2005-2006	32136	42	Female	white	Married	2.9	some college or AA degree	Minimal	0	no	no	never	33.4	overweight	no	no	no	no	no	no	no	no	no	7	3	Eligible	1	Censored	1	1	162	160	1	1	1	162	1	1	1	1	1	1	1	1	middle income
354	2005-2006	32138	47	Female	white	Married	5	some college or AA degree	Minimal	0	no	no	never	25.45	overweight	no	no	no	no	no	no	no	no	no	8	2	Eligible	1	Censored	1	1	157	156	1	1	1	157	1	1	1	1	1	1	1	1	high income
355	2005-2006	32140	69	Female	black	Married	3.46	some college or AA degree	Minimal	0	no	no	never	33.23	overweight	no	no	no	no	no	yes	no	no	no	5	2	Eligible	1	Censored	1	1	164	163	1	1	1	164	1	1	1	1	1	1	1	1	middle income
356	2005-2006	32141	35	Male	black	Married	0.38	college graduate or above	Minimal	0	no	no	current	22.96	normal	no	no	no	no	no	no	no	no	no	8	3	Eligible	1	Censored	1	1	169	168	1	1	1	169	1	1	1	1	1	1	1	1	low income
357	2005-2006	32143	58	Male	black	Divorced	3.97	high school graduate	Minimal	0	no	no	never	26.69	overweight	no	no	no	no	no	yes	no	DM	no	3	1	Eligible	1	Censored	1	1	163	163	1	1	1	163	1	1	1	1	1	1	1	1	high income
358	2005-2006	32145	21	Female	white	Never married	1.05	some college or AA degree	Mild	0	no	no	current	23.28	normal	no	no	no	no	no	no	no	no	no	10	4	Eligible	1	Censored	1	1	175	174	1	1	1	175	1	1	1	1	1	1	1	1	low income
359	2005-2006	32150	30	Female	white	Married	4.1	college graduate or above	Minimal	0	no	no	current	38.17	overweight	no	no	no	no	no	no	no	no	no	4	1	Eligible	2	Accidents (unintentional injuries) (V01-X59, Y85-Y86)	1	1	160	159	1	1	1	160	2	2	1	1	1	1	1	1	high income
360	2005-2006	32153	43	Female	white	Married	5	high school graduate	Mild	0	no	no	former	28.8	overweight	no	no	no	no	no	yes	no	no	no	8	2	Eligible	1	Censored	1	1	170	168	1	1	1	170	1	1	1	1	1	1	1	1	high income
361	2005-2006	32154	63	Female	black	Married	4.68	high school graduate	Minimal	0	no	no	former	39.69	overweight	no	no	no	no	no	no	no	no	no	7	1	Eligible	1	Censored	1	1	163	161	1	1	1	163	1	1	1	1	1	1	1	1	high income
362	2005-2006	32161	38	Female	other	Divorced	2.34	high school graduate	Minimal	0	no	no	never	19.63	normal	no	no	no	no	no	no	no	no	no	11	5	Eligible	1	Censored	1	1	176	175	1	1	1	176	1	1	1	1	1	1	1	1	middle income
363	2005-2006	32163	47	Female	mexican	Separated	1.68	less than 9th grade	Minimal	1	no	no	never	32.26	overweight	yes	yes	no	no	yes	no	no	no	no	6	2	Eligible	1	Censored	1	1	169	168	1	1	1	169	1	1	1	1	1	1	1	1	middle income
364	2005-2006	32164	22	Male	white	Living with partner	3.16	high school graduate	Minimal	0	no	no	never	22.08	normal	no	no	no	no	no	no	no	no	no	10	4	Eligible	1	Censored	1	1	161	160	1	1	1	161	1	1	1	1	1	1	1	1	middle income
365	2005-2006	32165	40	Male	mexican	Married	0.43	less than 9th grade	Minimal	0	no	no	never	26.98	overweight	no	no	no	no	no	no	no	no	no	9	3	Eligible	1	Censored	1	1	166	164	1	1	1	166	1	1	1	1	1	1	1	1	low income
366	2005-2006	32167	75	Male	white	Married	3.66	high school graduate	Minimal	0	no	no	former	38.75	overweight	yes	no	no	no	no	yes	no	DM	no	4	1	Eligible	2	Malignant neoplasms (C00-C97)	1	1	65	63	1	1	2	65	2	2	1	1	1	1	2	2	high income
367	2005-2006	32168	57	Male	black	Widowed	0.84	some college or AA degree	Minimal	0	no	no	current	26.44	overweight	yes	no	no	no	no	no	no	no	no	6	2	Eligible	2	Malignant neoplasms (C00-C97)	1	1	87	86	1	1	2	87	2	2	1	1	1	1	2	2	low income
368	2005-2006	32175	51	Male	other	Married	5	some college or AA degree	Minimal	0	no	no	never	25.55	overweight	no	no	no	no	no	no	no	no	no	8	2	Eligible	1	Censored	1	1	167	167	1	1	1	167	1	1	1	1	1	1	1	1	high income
369	2005-2006	32179	53	Female	mexican	Widowed	1.57	less than 9th grade	Mild	0	no	no	current	30.94	overweight	yes	no	no	no	no	yes	no	no	no	6	2	Eligible	1	Censored	1	1	177	177	1	1	1	177	1	1	1	1	1	1	1	1	middle income
370	2005-2006	32193	76	Male	white	Divorced	3.13	some college or AA degree	Minimal	1	no	yes	former	25.75	overweight	yes	yes	no	yes	no	no	no	DM	no	7	2	Eligible	2	All other causes (residual)	1	1	95	95	1	1	1	95	2	2	1	1	1	1	1	1	middle income
371	2005-2006	32197	43	Female	mexican	Married	1.6	less than 9th grade	Minimal	0	no	no	never	36.37	overweight	no	no	no	no	no	yes	no	no	no	8	3	Eligible	1	Censored	1	1	169	167	1	1	1	169	1	1	1	1	1	1	1	1	middle income
372	2005-2006	32198	21	Female	white	Never married	5	some college or AA degree	Mild	0	no	no	current	21.14	normal	no	no	no	no	no	no	no	no	no	10	5	Eligible	1	Censored	1	1	178	177	1	1	1	178	1	1	1	1	1	1	1	1	high income
373	2005-2006	32199	27	Female	white	Never married	2.73	some college or AA degree	Minimal	0	no	no	never	19.37	normal	no	no	no	no	no	no	no	no	no	10	5	Eligible	1	Censored	1	1	162	161	1	1	1	162	1	1	1	1	1	1	1	1	middle income
374	2005-2006	32200	60	Female	mexican	Married	1.9	less than 9th grade	Minimal	1	no	no	never	32.84	overweight	yes	yes	yes	no	no	no	no	IGT	no	6	2	Eligible	1	Censored	1	1	169	168	1	1	1	169	1	1	1	1	1	1	1	1	middle income
375	2005-2006	32201	53	Female	white	Divorced	4.05	some college or AA degree	Minimal	0	no	no	former	40.36	overweight	no	no	no	no	no	no	no	DM	no	5	1	Eligible	2	Accidents (unintentional injuries) (V01-X59, Y85-Y86)	1	1	70	70	1	1	1	70	2	2	1	1	1	1	1	1	high income
376	2005-2006	32202	81	Male	white	Married	1.95	high school graduate	Minimal	1	no	no	former	22.96	normal	no	yes	no	no	yes	yes	no	IGT	no	10	3	Eligible	2	Malignant neoplasms (C00-C97)	1	1	168	168	1	1	2	168	2	2	1	1	1	1	2	2	middle income
377	2005-2006	32204	40	Female	mexican	Divorced	4.91	some college or AA degree	Minimal	0	no	no	never	31.13	overweight	no	no	no	no	no	yes	no	no	no	7	2	Eligible	1	Censored	1	1	175	173	1	1	1	175	1	1	1	1	1	1	1	1	high income
378	2005-2006	32208	36	Female	mexican	Married	3.63	high school graduate	Minimal	0	no	no	never	22.9	normal	no	no	no	no	no	no	no	no	no	11	5	Eligible	1	Censored	1	1	176	175	1	1	1	176	1	1	1	1	1	1	1	1	high income
379	2005-2006	32211	55	Male	white	Living with partner	5	some college or AA degree	Mild	0	no	no	former	27.68	overweight	no	no	no	no	no	no	no	no	no	7	1	Eligible	1	Censored	1	1	169	169	1	1	1	169	1	1	1	1	1	1	1	1	high income
380	2005-2006	32212	46	Male	white	Separated	2.73	high school graduate	Minimal	0	no	no	current	31.27	overweight	no	no	no	no	no	no	no	IGT	no	4	1	Eligible	1	Censored	1	1	169	168	1	1	1	169	1	1	1	1	1	1	1	1	middle income
381	2005-2006	32214	45	Female	white	Married	0.97	high school graduate	Minimal	0	no	no	current	29.04	overweight	no	no	no	no	no	no	no	no	no	8	2	Eligible	1	Censored	1	1	179	178	1	1	1	179	1	1	1	1	1	1	1	1	low income
382	2005-2006	32216	53	Female	white	Married	3.12	some college or AA degree	Minimal	0	no	no	never	26.39	overweight	yes	no	no	no	no	yes	no	no	no	9	2	Eligible	1	Censored	1	1	161	161	1	1	1	161	1	1	1	1	1	1	1	1	middle income
383	2005-2006	32221	36	Male	white	Married	5	high school graduate	Minimal	0	no	no	former	30.16	overweight	no	no	no	no	no	no	no	no	no	8	3	Eligible	1	Censored	1	1	178	176	1	1	1	178	1	1	1	1	1	1	1	1	high income
384	2005-2006	32223	23	Female	white	Living with partner	2.62	high school graduate	Minimal	0	no	no	current	21.01	normal	no	no	no	no	no	no	no	no	no	8	3	Eligible	2	Accidents (unintentional injuries) (V01-X59, Y85-Y86)	1	1	122	121	1	1	1	122	2	2	1	1	1	1	1	1	middle income
385	2005-2006	32225	23	Male	black	Never married	0.93	9-11th grade	Minimal	0	no	no	never	23.38	normal	no	no	no	no	no	no	no	no	no	10	4	Eligible	1	Censored	1	1	178	178	1	1	1	178	1	1	1	1	1	1	1	1	low income
386	2005-2006	32226	40	Male	black	Separated	5	college graduate or above	Minimal	0	no	no	former	19.03	normal	yes	no	no	no	no	no	no	no	no	9	3	Eligible	1	Censored	1	1	167	166	1	1	1	167	1	1	1	1	1	1	1	1	high income
387	2005-2006	32229	61	Male	black	Married	5	college graduate or above	Mild	0	yes	no	former	31.53	overweight	yes	yes	no	no	no	yes	yes	DM	no	5	0	Eligible	1	Censored	1	1	176	175	1	1	1	176	1	1	1	1	1	1	1	1	high income
388	2005-2006	32230	59	Male	white	Married	4.29	college graduate or above	Minimal	0	no	no	never	25.8	overweight	no	no	no	no	no	no	no	no	no	10	3	Eligible	1	Censored	1	1	161	160	1	1	1	161	1	1	1	1	1	1	1	1	high income
389	2005-2006	32239	60	Female	white	Married	4.77	high school graduate	Minimal	0	no	no	current	21.11	normal	yes	no	no	no	no	no	no	no	no	6	2	Eligible	1	Censored	1	1	167	166	1	1	1	167	1	1	1	1	1	1	1	1	high income
390	2005-2006	32240	35	Female	black	Never married	3.51	some college or AA degree	Minimal	0	no	no	never	33.71	overweight	no	no	no	no	no	no	no	no	no	7	2	Eligible	1	Censored	1	1	178	177	1	1	1	178	1	1	1	1	1	1	1	1	high income
391	2005-2006	32245	61	Male	white	Married	5	college graduate or above	Minimal	0	no	no	never	34.24	overweight	no	no	no	no	no	yes	no	no	no	12	6	Eligible	1	Censored	1	1	177	176	1	1	1	177	1	1	1	1	1	1	1	1	high income
392	2005-2006	32249	21	Male	white	Never married	5	high school graduate	Mild	0	no	no	never	42.8	overweight	yes	no	no	no	no	no	no	no	no	8	4	Eligible	1	Censored	1	1	178	177	1	1	1	178	1	1	1	1	1	1	1	1	high income
393	2005-2006	32251	35	Male	white	Married	1.47	high school graduate	Minimal	0	no	no	current	24.26	normal	no	no	no	no	no	no	no	no	no	8	4	Eligible	1	Censored	1	1	159	159	1	1	1	159	1	1	1	1	1	1	1	1	middle income
394	2005-2006	32254	65	Male	white	Married	2.81	college graduate or above	Minimal	0	no	no	never	26.19	overweight	no	no	no	no	no	no	no	no	no	8	3	Eligible	1	Censored	1	1	165	164	1	1	1	165	1	1	1	1	1	1	1	1	middle income
395	2005-2006	32256	42	Female	mexican	Married	0.85	less than 9th grade	Minimal	0	no	no	never	26.26	overweight	no	no	no	no	no	no	no	no	no	9	3	Eligible	1	Censored	1	1	160	159	1	1	1	160	1	1	1	1	1	1	1	1	low income
396	2005-2006	32265	69	Female	white	Widowed	1.63	9-11th grade	Minimal	1	no	no	former	28.05	overweight	yes	yes	no	yes	no	yes	no	no	no	5	1	Eligible	1	Censored	1	1	157	156	1	1	1	157	1	1	1	1	1	1	1	1	middle income
397	2005-2006	32266	32	Male	white	Married	3.62	high school graduate	Minimal	0	no	no	never	22.73	normal	no	no	no	no	no	no	no	no	no	6	2	Eligible	1	Censored	1	1	164	163	1	1	1	164	1	1	1	1	1	1	1	1	high income
398	2005-2006	32267	54	Male	black	Divorced	2.4	high school graduate	Minimal	1	no	no	former	36.27	overweight	yes	yes	yes	no	no	no	no	no	no	3	0	Eligible	1	Censored	1	1	175	174	1	1	1	175	1	1	1	1	1	1	1	1	middle income
399	2005-2006	32268	65	Male	white	Divorced	1.63	high school graduate	Minimal	0	no	no	current	37.1	overweight	no	no	no	no	no	no	no	no	no	3	0	Eligible	1	Censored	1	1	178	177	1	1	1	178	1	1	1	1	1	1	1	1	middle income
400	2005-2006	32270	57	Female	white	Married	2.71	some college or AA degree	Minimal	0	no	no	never	49.61	overweight	yes	no	no	no	no	yes	no	no	no	9	3	Eligible	1	Censored	1	1	175	174	1	1	1	175	1	1	1	1	1	1	1	1	middle income
401	2005-2006	32271	83	Male	white	Married	5	college graduate or above	Minimal	0	no	no	former	27.53	overweight	yes	no	no	no	no	yes	no	no	no	7	1	Eligible	2	Cerebrovascular diseases (I60-I69)	1	1	84	83	1	2	1	84	2	2	1	1	2	2	1	1	high income
402	2005-2006	32273	28	Male	mexican	Married	1.33	less than 9th grade	Mild	0	no	no	never	25.78	overweight	no	no	no	no	no	no	no	IGT	no	8	3	Eligible	1	Censored	1	1	175	175	1	1	1	175	1	1	1	1	1	1	1	1	middle income
403	2005-2006	32279	73	Female	white	Widowed	5	some college or AA degree	Minimal	0	no	no	former	28.92	overweight	yes	no	no	no	no	no	no	no	no	7	1	Eligible	2	Cerebrovascular diseases (I60-I69)	1	1	133	132	1	2	1	133	2	2	1	1	2	2	1	1	high income
404	2005-2006	32283	62	Male	mexican	Married	0.75	less than 9th grade	Minimal	0	no	no	never	25.98	overweight	no	no	no	no	no	no	no	IGT	no	8	2	Eligible	1	Censored	1	1	173	172	1	1	1	173	1	1	1	1	1	1	1	1	low income
405	2005-2006	32287	35	Male	black	Married	2.42	high school graduate	Minimal	0	no	no	current	44.9	overweight	yes	no	no	no	no	no	no	DM	no	1	0	Eligible	1	Censored	1	1	171	170	1	1	1	171	1	1	1	1	1	1	1	1	middle income
406	2005-2006	32290	43	Female	white	Married	5	high school graduate	Minimal	0	no	no	current	31.48	overweight	no	no	no	no	no	no	no	no	no	7	3	Eligible	1	Censored	1	1	176	175	1	1	1	176	1	1	1	1	1	1	1	1	high income
407	2005-2006	32294	77	Female	white	Widowed	2.5	high school graduate	Minimal	0	no	no	never	26.79	overweight	yes	no	no	no	no	yes	no	DM	no	6	1	Eligible	2	Diseases of heart (I00-I09, I11, I13, I20-I51)	1	1	116	115	2	2	1	116	2	2	2	2	2	2	1	1	middle income
408	2005-2006	32295	50	Male	white	Married	5	college graduate or above	Minimal	0	no	no	never	26.51	overweight	no	no	no	no	no	no	no	no	no	11	4	Eligible	1	Censored	1	1	178	177	1	1	1	178	1	1	1	1	1	1	1	1	high income
409	2005-2006	32296	43	Male	white	Never married	3.11	college graduate or above	Minimal	0	no	no	never	41.96	overweight	yes	no	no	no	no	yes	no	no	no	8	3	Eligible	1	Censored	1	1	178	177	1	1	1	178	1	1	1	1	1	1	1	1	middle income
410	2005-2006	32298	62	Female	other	Divorced	2.65	high school graduate	Minimal	0	no	no	never	23.17	normal	yes	no	no	no	no	no	no	no	no	7	3	Eligible	1	Censored	1	1	179	179	1	1	1	179	1	1	1	1	1	1	1	1	middle income
411	2005-2006	32300	53	Male	black	Never married	5	college graduate or above	Minimal	0	no	no	current	17.2	low	no	no	no	no	no	no	no	no	no	8	3	Eligible	1	Censored	1	1	160	160	1	1	1	160	1	1	1	1	1	1	1	1	high income
412	2005-2006	32303	30	Male	black	Married	1.55	9-11th grade	Minimal	0	no	no	current	20.66	normal	no	no	no	no	no	no	no	no	no	8	4	Eligible	1	Censored	1	1	159	158	1	1	1	159	1	1	1	1	1	1	1	1	middle income
413	2005-2006	32304	34	Male	white	Living with partner	0.99	high school graduate	Minimal	0	no	no	current	24.8	normal	yes	no	no	no	no	no	no	no	no	6	2	Eligible	1	Censored	1	1	178	178	1	1	1	178	1	1	1	1	1	1	1	1	low income
414	2005-2006	32312	83	Male	white	Married	2.2	less than 9th grade	Mild	0	no	no	former	19.68	normal	yes	no	no	no	no	no	no	no	no	9	3	Eligible	1	Censored	1	1	178	178	1	1	1	178	1	1	1	1	1	1	1	1	middle income
415	2005-2006	32321	66	Male	other	Divorced	2.58	college graduate or above	Minimal	0	no	no	former	25.6	overweight	no	no	no	no	no	yes	no	no	no	9	2	Eligible	1	Censored	1	1	160	159	1	1	1	160	1	1	1	1	1	1	1	1	middle income
416	2005-2006	32324	34	Male	mexican	Married	5	college graduate or above	Minimal	0	no	no	never	29.01	overweight	no	no	no	no	no	no	no	no	no	10	4	Eligible	1	Censored	1	1	175	173	1	1	1	175	1	1	1	1	1	1	1	1	high income
417	2005-2006	32325	36	Male	other	Never married	2.73	less than 9th grade	Minimal	0	no	no	former	28	overweight	no	no	no	no	no	no	no	no	no	7	2	Eligible	1	Censored	1	1	159	158	1	1	1	159	1	1	1	1	1	1	1	1	middle income
418	2005-2006	32328	81	Female	white	Married	1.14	some college or AA degree	Minimal	1	no	yes	former	23.7	normal	yes	yes	yes	no	no	yes	no	no	no	9	2	Eligible	2	Diseases of heart (I00-I09, I11, I13, I20-I51)	1	2	101	99	2	2	1	101	2	2	2	2	2	2	1	1	low income
419	2005-2006	32333	45	Female	white	Married	1.22	high school graduate	Minimal	0	no	no	former	31.56	overweight	no	no	no	no	no	no	no	no	no	5	1	Eligible	1	Censored	1	1	179	178	1	1	1	179	1	1	1	1	1	1	1	1	low income
420	2005-2006	32334	43	Male	white	Married	1.98	high school graduate	Minimal	0	no	no	current	31.59	overweight	no	no	no	no	no	yes	no	no	no	6	2	Eligible	1	Censored	1	1	177	176	1	1	1	177	1	1	1	1	1	1	1	1	middle income
421	2005-2006	32338	35	Female	mexican	Married	1.08	9-11th grade	Minimal	1	yes	yes	never	24.61	normal	yes	yes	no	no	no	no	no	no	no	11	5	Eligible	1	Censored	1	1	173	172	1	1	1	173	1	1	1	1	1	1	1	1	low income
422	2005-2006	32343	61	Female	black	Married	5	high school graduate	Minimal	0	no	no	never	34.36	overweight	no	no	no	no	no	yes	no	no	no	7	3	Eligible	1	Censored	1	1	159	158	1	1	1	159	1	1	1	1	1	1	1	1	high income
423	2005-2006	32345	24	Female	white	Never married	1.43	college graduate or above	Minimal	0	no	no	never	25.1	overweight	no	no	no	no	no	no	no	no	no	10	4	Eligible	1	Censored	1	1	167	166	1	1	1	167	1	1	1	1	1	1	1	1	middle income
424	2005-2006	32349	32	Female	black	Married	0.56	some college or AA degree	Minimal	0	no	no	never	36.98	overweight	no	no	no	no	no	no	no	no	no	10	4	Eligible	1	Censored	1	1	172	171	1	1	1	172	1	1	1	1	1	1	1	1	low income
425	2005-2006	32350	76	Male	black	Widowed	2.19	9-11th grade	Minimal	1	no	yes	former	27.46	overweight	yes	yes	yes	yes	no	yes	no	no	no	8	2	Eligible	2	Diabetes mellitus (E10-E14)	2	2	150	149	1	1	1	150	2	2	1	1	1	1	1	1	middle income
426	2005-2006	32355	63	Male	mexican	Married	0.95	less than 9th grade	Mild	0	no	no	current	32.6	overweight	no	no	no	no	no	no	no	DM	no	8	4	Eligible	1	Censored	1	1	172	172	1	1	1	172	1	1	1	1	1	1	1	1	low income
427	2005-2006	32357	31	Male	black	Never married	4.13	some college or AA degree	Minimal	0	no	no	current	24.01	normal	no	no	no	no	no	no	no	no	yes	9	4	Eligible	2	Accidents (unintentional injuries) (V01-X59, Y85-Y86)	1	1	92	92	1	1	1	92	2	2	1	1	1	1	1	1	high income
428	2005-2006	32358	53	Male	mexican	Married	1.4	less than 9th grade	Minimal	0	no	no	current	24.28	normal	no	no	no	no	no	no	no	no	no	7	2	Eligible	1	Censored	1	1	176	176	1	1	1	176	1	1	1	1	1	1	1	1	middle income
429	2005-2006	32359	41	Female	black	Married	1.65	some college or AA degree	Minimal	0	no	no	never	38.78	overweight	yes	no	no	no	no	no	no	no	no	9	3	Eligible	1	Censored	1	1	162	161	1	1	1	162	1	1	1	1	1	1	1	1	middle income
430	2005-2006	32360	55	Female	white	Married	5	high school graduate	Minimal	0	no	no	current	24.47	normal	no	no	no	no	no	no	no	no	no	6	3	Eligible	1	Censored	1	1	157	156	1	1	1	157	1	1	1	1	1	1	1	1	high income
431	2005-2006	32361	24	Male	mexican	Married	0.62	high school graduate	Minimal	0	no	no	never	25.41	overweight	no	no	no	no	no	no	no	no	no	10	4	Eligible	1	Censored	1	1	158	157	1	1	1	158	1	1	1	1	1	1	1	1	low income
432	2005-2006	32362	28	Female	black	Separated	2.05	9-11th grade	Minimal	0	no	no	never	19.27	normal	no	no	no	no	no	yes	no	no	no	5	2	Eligible	1	Censored	1	1	171	170	1	1	1	171	1	1	1	1	1	1	1	1	middle income
433	2005-2006	32363	32	Female	white	Married	4.25	9-11th grade	Mild	0	no	no	current	16.94	low	no	no	no	no	no	yes	no	no	no	10	5	Eligible	1	Censored	1	1	177	176	1	1	1	177	1	1	1	1	1	1	1	1	high income
434	2005-2006	32368	42	Female	black	Married	3.94	some college or AA degree	Minimal	0	no	no	never	25.29	overweight	yes	no	no	no	no	no	no	DM	no	6	2	Eligible	1	Censored	1	1	163	162	1	1	1	163	1	1	1	1	1	1	1	1	high income
435	2005-2006	32370	31	Male	white	Married	1.86	college graduate or above	Minimal	0	no	no	never	24.47	normal	no	no	no	no	no	no	no	no	no	10	4	Eligible	1	Censored	1	1	165	165	1	1	1	165	1	1	1	1	1	1	1	1	middle income
436	2005-2006	32377	72	Female	white	Divorced	2.76	high school graduate	Moderately severe	0	no	no	former	21.13	normal	yes	no	no	no	no	yes	no	no	no	6	2	Eligible	2	Diseases of heart (I00-I09, I11, I13, I20-I51)	1	2	11	10	2	2	1	11	2	2	2	2	2	2	1	1	middle income
437	2005-2006	32378	20	Female	black	Never married	1.49	9-11th grade	Minimal	0	no	no	never	36	overweight	no	no	no	no	no	yes	no	no	no	7	3	Eligible	1	Censored	1	1	172	171	1	1	1	172	1	1	1	1	1	1	1	1	middle income
438	2005-2006	32382	38	Female	white	Married	4.1	college graduate or above	Minimal	0	no	no	never	23.33	normal	no	no	no	no	no	no	no	no	no	11	4	Eligible	1	Censored	1	1	167	167	1	1	1	167	1	1	1	1	1	1	1	1	high income
439	2005-2006	32383	83	Female	white	Widowed	3.41	high school graduate	Mild	0	no	no	never	29.66	overweight	yes	no	no	no	no	yes	no	IGT	no	9	2	Eligible	2	Alzheimer's disease (G30)	1	2	129	129	1	1	1	129	2	2	1	1	1	1	1	1	middle income
440	2005-2006	32385	28	Male	mexican	Married	0.61	less than 9th grade	Mild	0	no	no	never	27.01	overweight	no	no	no	no	no	no	no	no	no	10	4	Eligible	1	Censored	1	1	157	156	1	1	1	157	1	1	1	1	1	1	1	1	low income
441	2005-2006	32386	34	Male	white	Living with partner	5	college graduate or above	Minimal	0	no	no	current	24.78	normal	no	no	no	no	no	yes	no	no	no	9	4	Eligible	1	Censored	1	1	160	159	1	1	1	160	1	1	1	1	1	1	1	1	high income
442	2005-2006	32388	55	Male	other	Divorced	3.34	high school graduate	Minimal	0	no	no	current	25.89	overweight	no	no	no	no	no	no	no	no	no	8	3	Eligible	1	Censored	1	1	157	156	1	1	1	157	1	1	1	1	1	1	1	1	middle income
443	2005-2006	32389	28	Male	white	Never married	1.52	some college or AA degree	Minimal	0	no	no	current	24.62	normal	no	no	no	no	no	no	no	no	no	9	3	Eligible	1	Censored	1	1	174	173	1	1	1	174	1	1	1	1	1	1	1	1	middle income
444	2005-2006	32391	42	Female	white	Divorced	1.09	high school graduate	Minimal	0	no	no	former	33.39	overweight	no	no	no	no	no	no	no	no	no	5	1	Eligible	1	Censored	1	1	169	167	1	1	1	169	1	1	1	1	1	1	1	1	low income
445	2005-2006	32394	20	Male	other	Never married	2.56	some college or AA degree	Minimal	0	no	no	never	30.5	overweight	no	no	no	no	no	no	no	no	no	5	1	Eligible	1	Censored	1	1	178	177	1	1	1	178	1	1	1	1	1	1	1	1	middle income
446	2005-2006	32396	20	Male	other	Never married	0.95	9-11th grade	Mild	0	no	no	never	22.7	normal	no	no	no	no	no	no	no	no	no	10	4	Eligible	1	Censored	1	1	169	169	1	1	1	169	1	1	1	1	1	1	1	1	low income
447	2005-2006	32401	40	Female	mexican	Married	1.16	high school graduate	Mild	0	no	no	never	25.38	overweight	yes	no	no	no	no	yes	no	no	no	9	4	Eligible	1	Censored	1	1	164	163	1	1	1	164	1	1	1	1	1	1	1	1	low income
448	2005-2006	32403	78	Female	white	Divorced	1.63	high school graduate	Minimal	0	no	no	former	16.94	low	yes	no	no	no	no	no	yes	no	no	6	2	Eligible	2	Malignant neoplasms (C00-C97)	1	1	25	25	1	1	2	25	2	2	1	1	1	1	2	2	middle income
449	2005-2006	32404	22	Male	black	Never married	4.27	high school graduate	Minimal	0	no	no	never	24.31	normal	no	no	no	no	no	no	no	no	no	6	2	Eligible	1	Censored	1	1	176	175	1	1	1	176	1	1	1	1	1	1	1	1	high income
450	2005-2006	32406	50	Male	white	Married	5	some college or AA degree	Minimal	0	no	no	former	22.5	normal	no	no	no	no	no	no	no	no	no	12	5	Eligible	1	Censored	1	1	157	156	1	1	1	157	1	1	1	1	1	1	1	1	high income
451	2005-2006	32409	24	Female	mexican	Living with partner	1.54	less than 9th grade	Minimal	0	no	no	never	27.58	overweight	no	no	no	no	no	no	no	no	no	11	5	Eligible	1	Censored	1	1	167	166	1	1	1	167	1	1	1	1	1	1	1	1	middle income
452	2005-2006	32414	78	Female	white	Married	1.97	high school graduate	Minimal	1	no	no	never	22.86	normal	yes	yes	no	no	yes	no	no	DM	no	9	3	Eligible	2	Alzheimer's disease (G30)	1	1	150	149	1	1	1	150	2	2	1	1	1	1	1	1	middle income
453	2005-2006	32416	83	Male	white	Widowed	1.02	less than 9th grade	Minimal	1	no	no	former	28.04	overweight	yes	yes	yes	yes	no	yes	no	no	no	8	2	Eligible	2	Cerebrovascular diseases (I60-I69)	1	2	131	131	1	2	1	131	2	2	1	1	2	2	1	1	low income
454	2005-2006	32419	29	Female	mexican	Married	1.17	some college or AA degree	Mild	0	no	no	never	30.21	overweight	yes	no	no	no	no	no	no	no	no	9	4	Eligible	1	Censored	1	1	172	171	1	1	1	172	1	1	1	1	1	1	1	1	low income
455	2005-2006	32428	63	Female	white	Married	3.5	high school graduate	Minimal	0	no	no	former	20.23	normal	yes	no	no	no	no	no	no	no	no	8	2	Eligible	1	Censored	1	1	171	170	1	1	1	171	1	1	1	1	1	1	1	1	high income
456	2005-2006	32429	21	Male	white	Never married	5	some college or AA degree	Minimal	0	no	no	never	27.89	overweight	no	no	no	no	no	no	no	no	no	11	4	Eligible	1	Censored	1	1	174	174	1	1	1	174	1	1	1	1	1	1	1	1	high income
457	2005-2006	32430	21	Male	white	Never married	2.09	some college or AA degree	Mild	0	no	no	current	26.03	overweight	no	no	no	no	no	no	no	no	no	3	0	Eligible	1	Censored	1	1	178	176	1	1	1	178	1	1	1	1	1	1	1	1	middle income
458	2005-2006	32436	51	Female	white	Married	4.24	high school graduate	Minimal	0	no	no	current	23.61	normal	no	no	no	no	no	no	no	no	no	8	3	Eligible	1	Censored	1	1	175	174	1	1	1	175	1	1	1	1	1	1	1	1	high income
459	2005-2006	32437	25	Male	black	Never married	5	some college or AA degree	Minimal	0	no	no	never	31.9	overweight	no	no	no	no	no	no	no	no	no	10	5	Eligible	1	Censored	1	1	179	179	1	1	1	179	1	1	1	1	1	1	1	1	high income
460	2005-2006	32439	85	Female	mexican	Married	0.83	less than 9th grade	Minimal	0	no	no	never	22.08	normal	yes	no	no	no	no	yes	no	no	no	9	3	Eligible	1	Censored	1	1	166	165	1	1	1	166	1	1	1	1	1	1	1	1	low income
461	2005-2006	32440	72	Male	white	Married	1.19	9-11th grade	Minimal	1	no	yes	never	36.45	overweight	no	yes	no	no	no	no	no	no	no	8	3	Eligible	1	Censored	1	1	171	171	1	1	1	171	1	1	1	1	1	1	1	1	low income
462	2005-2006	32441	38	Female	white	Married	2	some college or AA degree	Minimal	0	no	no	former	36.85	overweight	no	no	no	no	no	no	no	no	no	6	2	Eligible	1	Censored	1	1	175	174	1	1	1	175	1	1	1	1	1	1	1	1	middle income
463	2005-2006	32442	72	Male	mexican	Separated	2.73	less than 9th grade	Minimal	0	no	no	former	23.73	normal	yes	no	no	no	no	no	no	no	no	6	2	Eligible	1	Censored	1	1	176	175	1	1	1	176	1	1	1	1	1	1	1	1	middle income
464	2005-2006	32443	69	Female	white	Divorced	3.11	some college or AA degree	Minimal	0	no	no	never	42.08	overweight	yes	no	no	no	no	yes	no	DM	no	4	1	Eligible	1	Censored	1	1	178	177	1	1	1	178	1	1	1	1	1	1	1	1	middle income
465	2005-2006	32444	85	Male	white	Widowed	1.95	less than 9th grade	Minimal	0	no	no	former	27.78	overweight	yes	no	no	no	no	no	no	DM	no	7	0	Eligible	2	Nephritis, nephrotic syndrome and nephrosis (N00-N07, N17-N19, N25-N27)	2	2	22	21	1	1	1	22	2	2	1	1	1	1	1	1	middle income
466	2005-2006	32447	65	Male	white	Married	3.41	some college or AA degree	Minimal	0	no	no	former	26.74	overweight	no	no	no	no	no	yes	no	no	no	10	4	Eligible	1	Censored	1	1	157	156	1	1	1	157	1	1	1	1	1	1	1	1	middle income
467	2005-2006	32452	74	Male	white	Married	5	college graduate or above	Minimal	0	no	no	former	25.99	overweight	yes	no	no	no	no	yes	no	IGT	no	8	2	Eligible	2	Cerebrovascular diseases (I60-I69)	1	1	140	139	1	2	1	140	2	2	1	1	2	2	1	1	high income
468	2005-2006	32455	85	Male	white	Married	3.79	college graduate or above	Minimal	0	no	no	never	21.75	normal	yes	no	no	no	no	yes	no	IGT	no	10	4	Eligible	2	Diseases of heart (I00-I09, I11, I13, I20-I51)	1	2	45	44	2	2	1	45	2	2	2	2	2	2	1	1	high income
469	2005-2006	32459	62	Female	white	Divorced	0.82	some college or AA degree	Minimal	0	no	no	current	19.56	normal	yes	no	no	no	no	no	no	no	no	7	3	Eligible	1	Censored	1	1	171	170	1	1	1	171	1	1	1	1	1	1	1	1	low income
470	2005-2006	32477	41	Female	black	Never married	2.38	some college or AA degree	Minimal	0	no	no	never	29.11	overweight	no	no	no	no	no	no	no	no	no	9	3	Eligible	1	Censored	1	1	172	171	1	1	1	172	1	1	1	1	1	1	1	1	middle income
471	2005-2006	32478	27	Female	white	Married	5	college graduate or above	Minimal	0	no	no	never	24.79	normal	no	no	no	no	no	no	no	no	no	10	4	Eligible	1	Censored	1	1	173	171	1	1	1	173	1	1	1	1	1	1	1	1	high income
472	2005-2006	32483	40	Male	mexican	Married	0.47	less than 9th grade	Minimal	0	no	no	former	25.46	overweight	no	no	no	no	no	no	no	no	no	7	1	Eligible	1	Censored	1	1	165	165	1	1	1	165	1	1	1	1	1	1	1	1	low income
473	2005-2006	32485	24	Male	mexican	Never married	4.67	some college or AA degree	Minimal	0	no	no	former	28.8	overweight	no	no	no	no	no	no	no	no	no	6	1	Eligible	1	Censored	1	1	172	171	1	1	1	172	1	1	1	1	1	1	1	1	high income
474	2005-2006	32488	50	Female	white	Married	5	some college or AA degree	Minimal	0	no	no	never	37.11	overweight	no	no	no	no	no	no	no	no	no	11	5	Eligible	1	Censored	1	1	167	165	1	1	1	167	1	1	1	1	1	1	1	1	high income
475	2005-2006	32489	62	Male	white	Married	5	9-11th grade	Minimal	0	no	no	never	30.88	overweight	yes	no	no	no	no	yes	no	no	no	10	4	Eligible	2	Diseases of heart (I00-I09, I11, I13, I20-I51)	1	1	156	155	2	2	1	156	2	2	2	2	2	2	1	1	high income
476	2005-2006	32490	22	Female	mexican	Living with partner	1.81	less than 9th grade	Minimal	0	no	no	never	21.83	normal	no	no	no	no	no	no	no	no	no	10	5	Eligible	1	Censored	1	1	172	171	1	1	1	172	1	1	1	1	1	1	1	1	middle income
477	2005-2006	32491	29	Female	white	Living with partner	0.81	9-11th grade	Mild	0	no	no	current	23.82	normal	no	no	no	no	no	yes	no	no	no	8	4	Eligible	1	Censored	1	1	169	168	1	1	1	169	1	1	1	1	1	1	1	1	low income
478	2005-2006	32494	37	Male	white	Never married	1.95	high school graduate	Minimal	0	no	no	never	27.32	overweight	no	no	no	no	no	no	no	no	no	9	3	Eligible	1	Censored	1	1	176	175	1	1	1	176	1	1	1	1	1	1	1	1	middle income
479	2005-2006	32497	74	Female	white	Widowed	1.22	high school graduate	Minimal	0	no	no	former	24.9	normal	yes	no	no	no	no	yes	no	no	no	9	3	Eligible	2	Malignant neoplasms (C00-C97)	1	1	76	76	1	1	2	76	2	2	1	1	1	1	2	2	low income
480	2005-2006	32500	22	Male	black	Never married	5	some college or AA degree	Minimal	0	no	no	never	22.09	normal	no	no	no	no	no	no	no	no	no	6	2	Eligible	1	Censored	1	1	163	162	1	1	1	163	1	1	1	1	1	1	1	1	high income
481	2005-2006	32503	29	Female	other	Separated	1.75	9-11th grade	Mild	0	no	no	never	23.6	normal	no	no	no	no	no	no	no	DM	no	9	3	Eligible	1	Censored	1	1	166	165	1	1	1	166	1	1	1	1	1	1	1	1	middle income
482	2005-2006	32506	25	Male	white	Married	4.83	some college or AA degree	Mild	0	no	no	former	26.63	overweight	yes	no	no	no	no	no	no	no	no	6	1	Eligible	1	Censored	1	1	178	177	1	1	1	178	1	1	1	1	1	1	1	1	high income
483	2005-2006	32517	61	Male	white	Divorced	1.29	some college or AA degree	Minimal	0	no	no	current	20.11	normal	no	no	no	no	no	no	no	no	no	8	3	Eligible	1	Censored	1	1	172	171	1	1	1	172	1	1	1	1	1	1	1	1	low income
484	2005-2006	32520	38	Male	black	Living with partner	1	high school graduate	Minimal	0	no	no	never	28.1	overweight	no	no	no	no	no	no	no	no	no	7	2	Eligible	2	All other causes (residual)	1	1	100	100	1	1	1	100	2	2	1	1	1	1	1	1	low income
485	2005-2006	32521	53	Male	white	Married	1.17	high school graduate	Mild	0	no	no	current	20.41	normal	no	no	no	no	no	no	no	no	no	4	1	Eligible	2	Nephritis, nephrotic syndrome and nephrosis (N00-N07, N17-N19, N25-N27)	1	2	62	61	1	1	1	62	2	2	1	1	1	1	1	1	low income
486	2005-2006	32523	35	Male	white	Married	3.5	high school graduate	Minimal	0	no	no	never	29.63	overweight	no	no	no	no	no	no	no	no	no	11	5	Eligible	1	Censored	1	1	161	160	1	1	1	161	1	1	1	1	1	1	1	1	high income
487	2005-2006	32526	51	Female	white	Married	3.9	some college or AA degree	Minimal	0	no	no	former	21.08	normal	no	no	no	no	no	no	yes	no	no	10	3	Eligible	1	Censored	1	1	165	164	1	1	1	165	1	1	1	1	1	1	1	1	high income
488	2005-2006	32531	55	Male	white	Divorced	0.08	some college or AA degree	Minimal	0	no	no	current	26	overweight	yes	no	no	no	no	no	no	no	no	5	1	Eligible	1	Censored	1	1	169	168	1	1	1	169	1	1	1	1	1	1	1	1	low income
489	2005-2006	32540	60	Female	black	Married	0.55	9-11th grade	Severe	0	no	no	never	33.84	overweight	yes	no	no	no	no	yes	no	no	no	6	2	Eligible	2	All other causes (residual)	1	1	9	8	1	1	1	9	2	2	1	1	1	1	1	1	low income
490	2005-2006	32543	26	Female	white	Married	5	college graduate or above	Minimal	0	no	no	never	24.17	normal	no	no	no	no	no	no	no	no	no	12	5	Eligible	1	Censored	1	1	158	157	1	1	1	158	1	1	1	1	1	1	1	1	high income
491	2005-2006	32548	64	Male	white	Married	5	9-11th grade	Minimal	1	yes	no	former	22.87	normal	yes	yes	no	yes	no	no	no	no	no	9	3	Eligible	2	Malignant neoplasms (C00-C97)	1	1	72	71	1	1	2	72	2	2	1	1	1	1	2	2	high income
492	2005-2006	32550	56	Male	white	Married	3.5	high school graduate	Minimal	0	no	no	never	21.22	normal	yes	no	no	no	no	no	no	no	no	10	3	Eligible	2	Malignant neoplasms (C00-C97)	1	1	160	158	1	1	2	160	2	2	1	1	1	1	2	2	high income
493	2005-2006	32551	44	Male	black	Married	2.49	college graduate or above	Mild	0	no	no	never	21.3	normal	no	no	no	no	no	no	no	no	no	4	2	Eligible	1	Censored	1	1	178	178	1	1	1	178	1	1	1	1	1	1	1	1	middle income
494	2005-2006	32552	26	Female	black	Married	1.74	high school graduate	Minimal	0	no	no	never	37.48	overweight	no	no	no	no	no	no	no	no	no	8	4	Eligible	1	Censored	1	1	161	161	1	1	1	161	1	1	1	1	1	1	1	1	middle income
495	2005-2006	32556	41	Female	white	Never married	5	college graduate or above	Minimal	0	no	no	former	26.97	overweight	yes	no	no	no	no	no	no	no	no	8	3	Eligible	1	Censored	1	1	172	171	1	1	1	172	1	1	1	1	1	1	1	1	high income
496	2005-2006	32560	23	Female	white	Never married	0.73	some college or AA degree	Minimal	0	no	no	never	17.81	low	no	no	no	no	no	no	no	no	no	13	6	Eligible	1	Censored	1	1	165	165	1	1	1	165	1	1	1	1	1	1	1	1	low income
497	2005-2006	32564	43	Male	black	Divorced	4.97	high school graduate	Minimal	0	no	no	current	32.47	overweight	no	no	no	no	no	no	no	no	no	6	2	Eligible	1	Censored	1	1	157	157	1	1	1	157	1	1	1	1	1	1	1	1	high income
498	2005-2006	32565	48	Female	mexican	Divorced	4.04	high school graduate	Minimal	0	no	no	never	22.42	normal	no	no	no	no	no	no	no	no	no	10	4	Eligible	1	Censored	1	1	170	169	1	1	1	170	1	1	1	1	1	1	1	1	high income
499	2005-2006	32566	43	Male	black	Married	5	high school graduate	Minimal	0	no	no	never	30.92	overweight	yes	no	no	no	no	no	no	no	no	7	3	Eligible	1	Censored	1	1	167	167	1	1	1	167	1	1	1	1	1	1	1	1	high income
500	2005-2006	32570	38	Male	white	Married	5	some college or AA degree	Minimal	0	no	no	never	27.96	overweight	no	no	no	no	no	no	no	no	no	9	3	Eligible	1	Censored	1	1	169	168	1	1	1	169	1	1	1	1	1	1	1	1	high income
501	2005-2006	32573	46	Male	black	Divorced	4.08	some college or AA degree	Minimal	0	no	no	never	29.95	overweight	no	no	no	no	no	no	no	no	no	10	4	Eligible	1	Censored	1	1	171	170	1	1	1	171	1	1	1	1	1	1	1	1	high income
502	2005-2006	32575	24	Female	white	Never married	2.34	some college or AA degree	Moderate	0	no	no	former	23.84	normal	no	no	no	no	no	no	no	no	no	10	3	Eligible	1	Censored	1	1	165	165	1	1	1	165	1	1	1	1	1	1	1	1	middle income
503	2005-2006	32577	45	Male	white	Never married	4.16	some college or AA degree	Minimal	0	no	no	current	38.2	overweight	no	no	no	no	no	no	no	IGT	no	8	3	Eligible	2	Diseases of heart (I00-I09, I11, I13, I20-I51)	1	1	26	24	2	2	1	26	2	2	2	2	2	2	1	1	high income
504	2005-2006	32581	83	Female	white	Widowed	1.56	high school graduate	Minimal	0	no	no	never	36.85	overweight	yes	no	no	no	no	yes	no	no	no	5	1	Eligible	2	All other causes (residual)	1	1	164	163	1	1	1	164	2	2	1	1	1	1	1	1	middle income
505	2005-2006	32586	67	Female	white	Married	2.57	college graduate or above	Mild	0	no	no	never	27.98	overweight	yes	no	no	no	no	yes	no	no	no	8	3	Eligible	1	Censored	1	1	161	160	1	1	1	161	1	1	1	1	1	1	1	1	middle income
506	2005-2006	32588	65	Male	white	Married	5	college graduate or above	Minimal	0	no	no	never	23.96	normal	no	no	no	no	no	no	no	no	no	10	4	Eligible	1	Censored	1	1	172	172	1	1	1	172	1	1	1	1	1	1	1	1	high income
507	2005-2006	32591	52	Female	black	Married	3.87	9-11th grade	Moderate	0	no	no	never	41.25	overweight	no	no	no	no	no	no	no	no	no	7	3	Eligible	1	Censored	1	1	163	162	1	1	1	163	1	1	1	1	1	1	1	1	high income
508	2005-2006	32592	51	Male	white	Married	3.79	high school graduate	Minimal	0	no	no	never	25.88	overweight	no	no	no	no	no	no	no	no	no	8	2	Eligible	1	Censored	1	1	178	177	1	1	1	178	1	1	1	1	1	1	1	1	high income
509	2005-2006	32596	29	Female	black	Married	3.12	9-11th grade	Minimal	0	no	no	never	34.52	overweight	no	no	no	no	no	no	no	no	no	5	1	Eligible	1	Censored	1	1	176	176	1	1	1	176	1	1	1	1	1	1	1	1	middle income
510	2005-2006	32599	45	Female	white	Married	2	high school graduate	Minimal	0	no	no	former	24.38	normal	yes	no	no	no	no	yes	no	no	no	7	2	Eligible	1	Censored	1	1	178	178	1	1	1	178	1	1	1	1	1	1	1	1	middle income
511	2005-2006	32605	39	Male	black	Married	1.49	9-11th grade	Minimal	0	no	no	never	36.95	overweight	no	no	no	no	no	no	no	no	no	7	2	Eligible	2	All other causes (residual)	1	1	45	44	1	1	1	45	2	2	1	1	1	1	1	1	middle income
512	2005-2006	32609	45	Male	mexican	Separated	0.98	9-11th grade	Minimal	0	no	no	never	39.6	overweight	no	no	no	no	no	no	no	no	no	6	1	Eligible	1	Censored	1	1	172	171	1	1	1	172	1	1	1	1	1	1	1	1	low income
513	2005-2006	32616	24	Female	white	Never married	0.19	9-11th grade	Minimal	0	no	no	never	23.47	normal	no	no	no	no	no	no	no	no	no	11	5	Eligible	1	Censored	1	1	160	160	1	1	1	160	1	1	1	1	1	1	1	1	low income
514	2005-2006	32619	52	Male	mexican	Married	3.41	less than 9th grade	Minimal	0	no	no	never	27.95	overweight	yes	no	no	no	no	no	no	IGT	no	6	2	Eligible	1	Censored	1	1	165	164	1	1	1	165	1	1	1	1	1	1	1	1	middle income
515	2005-2006	32620	51	Male	mexican	Married	0.2	less than 9th grade	Minimal	0	no	no	never	24.13	normal	no	no	no	no	no	no	yes	no	no	6	3	Eligible	1	Censored	1	1	178	177	1	1	1	178	1	1	1	1	1	1	1	1	low income
516	2005-2006	32621	23	Male	mexican	Married	1.06	less than 9th grade	Minimal	0	no	no	former	27.42	overweight	no	no	no	no	no	no	no	no	no	5	1	Eligible	1	Censored	1	1	179	179	1	1	1	179	1	1	1	1	1	1	1	1	low income
517	2005-2006	32624	74	Female	white	Married	1.89	some college or AA degree	Mild	0	no	no	former	28.64	overweight	no	no	no	no	no	no	no	DM	no	5	0	Eligible	2	Cerebrovascular diseases (I60-I69)	1	1	146	145	1	2	1	146	2	2	1	1	2	2	1	1	middle income
518	2005-2006	32626	33	Female	white	Living with partner	3.31	some college or AA degree	Mild	0	no	no	never	24.12	normal	no	no	no	no	no	no	no	no	no	9	4	Eligible	1	Censored	1	1	173	172	1	1	1	173	1	1	1	1	1	1	1	1	middle income
519	2005-2006	32627	45	Female	white	Separated	1.21	some college or AA degree	Mild	0	no	no	former	22.64	normal	no	no	no	no	no	no	no	no	no	11	4	Eligible	2	All other causes (residual)	1	1	135	135	1	1	1	135	2	2	1	1	1	1	1	1	low income
520	2005-2006	32629	71	Female	white	Married	3.03	high school graduate	Minimal	0	no	no	never	22.01	normal	yes	no	no	no	no	no	no	no	no	9	4	Eligible	1	Censored	1	1	171	170	1	1	1	171	1	1	1	1	1	1	1	1	middle income
521	2005-2006	32630	60	Male	other	Married	1.52	college graduate or above	Minimal	0	no	no	former	23.7	normal	no	no	no	no	no	no	no	IGT	no	10	3	Eligible	1	Censored	1	1	166	165	1	1	1	166	1	1	1	1	1	1	1	1	middle income
522	2005-2006	32632	55	Female	white	Never married	4.08	high school graduate	Minimal	0	no	no	current	28.13	overweight	yes	no	no	no	no	yes	no	no	no	6	1	Eligible	1	Censored	1	1	176	176	1	1	1	176	1	1	1	1	1	1	1	1	high income
523	2005-2006	32634	34	Male	black	Never married	1.99	high school graduate	Minimal	0	no	no	never	25.29	overweight	no	no	no	no	no	no	no	no	no	9	3	Eligible	1	Censored	1	1	164	163	1	1	1	164	1	1	1	1	1	1	1	1	middle income
524	2005-2006	32636	41	Female	other	Married	3.08	some college or AA degree	Minimal	0	no	no	never	22	normal	no	no	no	no	no	no	no	no	no	11	5	Eligible	1	Censored	1	1	174	173	1	1	1	174	1	1	1	1	1	1	1	1	middle income
525	2005-2006	32641	50	Male	mexican	Married	2.3	some college or AA degree	Minimal	0	no	no	former	26.52	overweight	no	no	no	no	no	no	no	DM	no	6	2	Eligible	1	Censored	1	1	177	177	1	1	1	177	1	1	1	1	1	1	1	1	middle income
526	2005-2006	32650	31	Male	black	Separated	4.17	some college or AA degree	Minimal	0	no	no	never	27.63	overweight	no	no	no	no	no	no	no	no	no	9	3	Eligible	1	Censored	1	1	170	170	1	1	1	170	1	1	1	1	1	1	1	1	high income
527	2005-2006	32651	39	Female	mexican	Married	0.82	9-11th grade	Minimal	0	no	no	never	28.83	overweight	no	no	no	no	no	no	no	no	no	6	1	Eligible	1	Censored	1	1	172	172	1	1	1	172	1	1	1	1	1	1	1	1	low income
528	2005-2006	32653	20	Male	mexican	Married	0.7	9-11th grade	Minimal	1	no	no	current	28.73	overweight	no	yes	yes	no	no	no	no	no	no	9	3	Eligible	1	Censored	1	1	169	169	1	1	1	169	1	1	1	1	1	1	1	1	low income
529	2005-2006	32654	23	Female	other	Married	5	some college or AA degree	Mild	0	no	no	current	24.6	normal	no	no	no	no	no	no	no	no	no	6	3	Eligible	1	Censored	1	1	160	158	1	1	1	160	1	1	1	1	1	1	1	1	high income
530	2005-2006	32655	31	Female	mexican	Married	3.63	some college or AA degree	Minimal	0	no	no	never	24.86	normal	no	no	no	no	no	no	no	no	no	12	6	Eligible	1	Censored	1	1	167	166	1	1	1	167	1	1	1	1	1	1	1	1	high income
531	2005-2006	32656	20	Female	other	Married	1.87	some college or AA degree	Minimal	0	no	no	never	22.49	normal	no	no	no	no	no	no	no	no	no	12	6	Eligible	1	Censored	1	1	160	160	1	1	1	160	1	1	1	1	1	1	1	1	middle income
532	2005-2006	32663	40	Female	white	Married	1.47	9-11th grade	Mild	0	no	no	current	44.93	overweight	yes	no	no	no	no	no	no	no	no	5	2	Eligible	1	Censored	1	1	160	160	1	1	1	160	1	1	1	1	1	1	1	1	middle income
533	2005-2006	32666	85	Male	white	Married	1.89	high school graduate	Mild	1	no	no	never	27.27	overweight	no	yes	no	yes	no	no	no	no	no	10	4	Eligible	2	Malignant neoplasms (C00-C97)	1	1	38	37	1	1	2	38	2	2	1	1	1	1	2	2	middle income
534	2005-2006	32668	34	Female	white	Living with partner	3.47	9-11th grade	Minimal	0	no	no	current	24.03	normal	no	no	no	no	no	yes	no	no	no	8	3	Eligible	1	Censored	1	1	167	166	1	1	1	167	1	1	1	1	1	1	1	1	middle income
535	2005-2006	32671	29	Female	white	Married	2.69	college graduate or above	Mild	1	no	no	current	17.3	low	yes	yes	no	yes	yes	no	no	no	no	10	5	Eligible	1	Censored	1	1	172	171	1	1	1	172	1	1	1	1	1	1	1	1	middle income
536	2005-2006	32674	26	Female	other	Never married	1.57	college graduate or above	Mild	0	no	no	never	19.82	normal	no	no	no	no	no	no	no	no	no	11	5	Eligible	1	Censored	1	1	165	165	1	1	1	165	1	1	1	1	1	1	1	1	middle income
537	2005-2006	32677	53	Female	mexican	Divorced	3.12	some college or AA degree	Minimal	0	no	no	never	31.92	overweight	yes	no	no	no	no	no	no	DM	no	3	1	Eligible	1	Censored	1	1	176	175	1	1	1	176	1	1	1	1	1	1	1	1	middle income
538	2005-2006	32680	33	Male	white	Divorced	5	college graduate or above	Minimal	0	no	no	former	33.18	overweight	no	no	no	no	no	no	no	no	no	7	3	Eligible	1	Censored	1	1	180	179	1	1	1	180	1	1	1	1	1	1	1	1	high income
539	2005-2006	32681	67	Female	white	Widowed	0.98	college graduate or above	Mild	0	no	no	never	25.38	overweight	yes	no	no	no	no	no	no	no	no	9	2	Eligible	1	Censored	1	1	160	159	1	1	1	160	1	1	1	1	1	1	1	1	low income
540	2005-2006	32684	67	Female	black	Widowed	1.53	high school graduate	Minimal	1	yes	no	current	33.24	overweight	yes	yes	yes	no	no	yes	no	no	no	1	0	Eligible	1	Censored	1	1	160	159	1	1	1	160	1	1	1	1	1	1	1	1	middle income
541	2005-2006	32689	31	Female	white	Never married	0.78	9-11th grade	Minimal	0	no	no	current	23.72	normal	no	no	no	no	no	no	no	no	no	8	4	Eligible	1	Censored	1	1	179	178	1	1	1	179	1	1	1	1	1	1	1	1	low income
542	2005-2006	32690	56	Female	white	Divorced	5	college graduate or above	Minimal	0	no	no	never	26.82	overweight	yes	no	no	no	no	no	yes	no	no	11	4	Eligible	1	Censored	1	1	163	161	1	1	1	163	1	1	1	1	1	1	1	1	high income
543	2005-2006	32691	43	Male	black	Divorced	2.18	high school graduate	Minimal	0	no	no	current	23.89	normal	no	no	no	no	no	yes	no	no	no	8	3	Eligible	1	Censored	1	1	163	162	1	1	1	163	1	1	1	1	1	1	1	1	middle income
544	2005-2006	32693	21	Female	mexican	Never married	0.79	some college or AA degree	Minimal	0	no	no	former	24.55	normal	no	no	no	no	no	no	no	no	no	9	4	Eligible	1	Censored	1	1	173	172	1	1	1	173	1	1	1	1	1	1	1	1	low income
545	2005-2006	32697	67	Male	white	Married	4.8	high school graduate	Minimal	1	no	no	former	33.99	overweight	no	yes	no	yes	no	no	no	no	no	7	1	Eligible	1	Censored	1	1	176	175	1	1	1	176	1	1	1	1	1	1	1	1	high income
546	2005-2006	32703	71	Male	white	Married	3.64	college graduate or above	Minimal	1	no	yes	former	28.51	overweight	yes	yes	yes	yes	no	no	no	IGT	no	7	1	Eligible	1	Censored	1	1	159	158	1	1	1	159	1	1	1	1	1	1	1	1	high income
547	2005-2006	32706	43	Male	mexican	Married	0.6	9-11th grade	Minimal	0	no	no	current	29.29	overweight	no	no	no	no	no	no	no	no	no	7	2	Eligible	1	Censored	1	1	177	174	1	1	1	177	1	1	1	1	1	1	1	1	low income
548	2005-2006	32708	53	Female	black	Married	5	high school graduate	Minimal	0	no	no	never	35.93	overweight	yes	no	no	no	no	no	no	IGT	no	6	2	Eligible	1	Censored	1	1	163	162	1	1	1	163	1	1	1	1	1	1	1	1	high income
549	2005-2006	32709	47	Female	white	Married	1.25	some college or AA degree	Minimal	1	no	no	never	44.32	overweight	yes	yes	no	no	yes	yes	no	no	no	8	3	Eligible	1	Censored	1	1	174	174	1	1	1	174	1	1	1	1	1	1	1	1	low income
550	2005-2006	32710	82	Female	other	Widowed	1.25	high school graduate	Minimal	0	no	no	never	26.29	overweight	yes	no	no	no	no	no	no	DM	no	6	2	Eligible	2	All other causes (residual)	2	1	162	162	1	1	1	162	2	2	1	1	1	1	1	1	low income
551	2005-2006	32711	60	Female	mexican	Widowed	0	less than 9th grade	Minimal	0	no	no	never	34.71	overweight	no	no	no	no	no	yes	no	no	no	8	3	Eligible	1	Censored	1	1	176	176	1	1	1	176	1	1	1	1	1	1	1	1	low income
552	2005-2006	32713	45	Female	other	Widowed	4.42	college graduate or above	Mild	0	no	no	never	25.29	overweight	no	no	no	no	no	no	no	no	no	9	3	Eligible	1	Censored	1	1	165	165	1	1	1	165	1	1	1	1	1	1	1	1	high income
553	2005-2006	32714	26	Female	white	Living with partner	2.76	college graduate or above	Minimal	0	no	no	former	19.34	normal	no	no	no	no	no	no	no	no	no	11	4	Eligible	1	Censored	1	1	176	175	1	1	1	176	1	1	1	1	1	1	1	1	middle income
554	2005-2006	32716	66	Female	mexican	Divorced	1.37	9-11th grade	Minimal	0	no	no	never	51.42	overweight	no	no	no	no	no	yes	no	DM	no	6	1	Eligible	2	Diseases of heart (I00-I09, I11, I13, I20-I51)	2	1	146	146	2	2	1	146	2	2	2	2	2	2	1	1	middle income
555	2005-2006	32717	42	Female	mexican	Married	1.13	9-11th grade	Minimal	0	no	no	never	27.02	overweight	no	no	no	no	no	no	no	no	no	10	4	Eligible	1	Censored	1	1	173	172	1	1	1	173	1	1	1	1	1	1	1	1	low income
556	2005-2006	32722	28	Male	mexican	Never married	2.07	less than 9th grade	Minimal	0	no	no	never	29.49	overweight	no	no	no	no	no	no	no	no	no	8	2	Eligible	1	Censored	1	1	157	156	1	1	1	157	1	1	1	1	1	1	1	1	middle income
557	2005-2006	32724	23	Male	white	Never married	5	college graduate or above	Minimal	0	no	no	former	26.08	overweight	no	no	no	no	no	no	no	no	no	7	2	Eligible	1	Censored	1	1	169	168	1	1	1	169	1	1	1	1	1	1	1	1	high income
558	2005-2006	32731	31	Male	black	Never married	3.72	some college or AA degree	Mild	0	no	no	never	25.76	overweight	no	no	no	no	no	no	no	no	no	10	3	Eligible	1	Censored	1	1	158	157	1	1	1	158	1	1	1	1	1	1	1	1	high income
559	2005-2006	32732	61	Female	white	Divorced	5	college graduate or above	Minimal	0	no	no	former	29.92	overweight	no	no	no	no	no	no	no	no	no	8	2	Eligible	1	Censored	1	1	167	166	1	1	1	167	1	1	1	1	1	1	1	1	high income
560	2005-2006	32733	40	Female	white	Married	5	college graduate or above	Minimal	0	no	no	former	24.88	normal	no	no	no	no	no	no	yes	no	no	10	3	Eligible	1	Censored	1	1	175	173	1	1	1	175	1	1	1	1	1	1	1	1	high income
561	2005-2006	32734	22	Male	mexican	Never married	0.68	high school graduate	Minimal	0	no	no	current	18.87	normal	no	no	no	no	no	no	no	no	no	8	4	Eligible	1	Censored	1	1	175	175	1	1	1	175	1	1	1	1	1	1	1	1	low income
562	2005-2006	32738	20	Male	white	Never married	2.25	9-11th grade	Moderate	0	no	no	current	32.96	overweight	no	no	no	no	no	no	no	no	no	5	2	Eligible	1	Censored	1	1	167	166	1	1	1	167	1	1	1	1	1	1	1	1	middle income
563	2005-2006	32742	55	Male	white	Married	2	high school graduate	Mild	0	no	no	current	17.97	low	no	no	no	no	no	no	no	no	no	9	3	Eligible	2	Malignant neoplasms (C00-C97)	1	1	157	156	1	1	2	157	2	2	1	1	1	1	2	2	middle income
564	2005-2006	32745	43	Female	other	Divorced	2.04	high school graduate	Minimal	0	no	no	current	24.21	normal	no	no	no	no	no	no	no	no	no	9	4	Eligible	1	Censored	1	1	169	168	1	1	1	169	1	1	1	1	1	1	1	1	middle income
565	2005-2006	32749	58	Female	white	Married	2.49	some college or AA degree	Mild	0	no	no	current	33.01	overweight	no	no	no	no	no	yes	no	no	no	6	2	Eligible	1	Censored	1	1	178	177	1	1	1	178	1	1	1	1	1	1	1	1	middle income
566	2005-2006	32755	31	Male	black	Never married	2.93	high school graduate	Minimal	0	no	no	current	18.27	low	no	no	no	no	no	no	no	no	no	7	3	Eligible	1	Censored	1	1	165	165	1	1	1	165	1	1	1	1	1	1	1	1	middle income
567	2005-2006	32756	69	Male	white	Married	3.35	high school graduate	Mild	0	no	no	former	40.18	overweight	no	no	no	no	no	yes	no	IGT	no	6	2	Eligible	2	Malignant neoplasms (C00-C97)	1	1	12	11	1	1	2	12	2	2	1	1	1	1	2	2	middle income
568	2005-2006	32759	38	Female	other	Married	3.31	college graduate or above	Minimal	0	no	no	never	24.52	normal	no	no	no	no	no	no	no	no	no	13	6	Eligible	1	Censored	1	1	159	158	1	1	1	159	1	1	1	1	1	1	1	1	middle income
569	2005-2006	32761	85	Male	white	Widowed	4.7	college graduate or above	Minimal	1	no	no	former	25.7	overweight	yes	yes	no	no	yes	no	no	no	no	5	0	Eligible	2	Diseases of heart (I00-I09, I11, I13, I20-I51)	1	1	86	86	2	2	1	86	2	2	2	2	2	2	1	1	high income
570	2005-2006	32767	36	Male	white	Living with partner	3.34	high school graduate	Mild	0	no	no	current	24.38	normal	no	no	no	no	no	no	yes	no	no	7	3	Eligible	1	Censored	1	1	178	178	1	1	1	178	1	1	1	1	1	1	1	1	middle income
571	2005-2006	32768	28	Female	white	Never married	1.78	high school graduate	Minimal	0	no	no	never	26.24	overweight	no	no	no	no	no	no	no	no	no	11	4	Eligible	1	Censored	1	1	177	176	1	1	1	177	1	1	1	1	1	1	1	1	middle income
572	2005-2006	32775	69	Male	black	Separated	2.04	less than 9th grade	Minimal	0	no	no	former	38.68	overweight	no	no	no	no	no	yes	yes	DM	no	5	0	Eligible	1	Censored	1	1	168	167	1	1	1	168	1	1	1	1	1	1	1	1	middle income
573	2005-2006	32779	39	Male	other	Married	4.13	some college or AA degree	Minimal	0	no	no	former	25.33	overweight	no	no	no	no	no	no	no	no	no	10	4	Eligible	1	Censored	1	1	170	168	1	1	1	170	1	1	1	1	1	1	1	1	high income
574	2005-2006	32781	26	Female	black	Never married	1.01	some college or AA degree	Minimal	0	no	no	never	21.06	normal	no	no	no	no	no	no	no	no	no	11	5	Eligible	1	Censored	1	1	177	177	1	1	1	177	1	1	1	1	1	1	1	1	low income
575	2005-2006	32791	28	Female	white	Married	2.74	college graduate or above	Minimal	0	no	no	never	27.14	overweight	no	no	no	no	no	no	no	DM	no	7	2	Eligible	1	Censored	1	1	165	164	1	1	1	165	1	1	1	1	1	1	1	1	middle income
576	2005-2006	32799	31	Male	white	Never married	5	college graduate or above	Mild	0	no	no	former	25.29	overweight	no	no	no	no	no	no	no	no	no	9	2	Eligible	1	Censored	1	1	179	179	1	1	1	179	1	1	1	1	1	1	1	1	high income
577	2005-2006	32802	34	Female	white	Living with partner	5	college graduate or above	Minimal	0	no	no	current	24.67	normal	yes	no	no	no	no	no	no	no	no	7	3	Eligible	1	Censored	1	1	179	178	1	1	1	179	1	1	1	1	1	1	1	1	high income
578	2005-2006	32804	80	Male	white	Married	1.13	9-11th grade	Minimal	1	no	no	former	29.45	overweight	yes	yes	no	no	yes	no	no	no	no	6	0	Eligible	1	Censored	1	1	175	174	1	1	1	175	1	1	1	1	1	1	1	1	low income
579	2005-2006	32812	49	Female	black	Living with partner	2.4	9-11th grade	Moderate	0	no	no	current	23.42	normal	yes	no	no	no	no	no	no	no	no	6	3	Eligible	2	Malignant neoplasms (C00-C97)	1	1	109	109	1	1	2	109	2	2	1	1	1	1	2	2	middle income
580	2005-2006	32813	41	Female	mexican	Divorced	0.51	9-11th grade	Minimal	0	no	no	current	49.4	overweight	yes	no	no	no	no	no	no	DM	no	3	1	Eligible	1	Censored	1	1	167	166	1	1	1	167	1	1	1	1	1	1	1	1	low income
581	2005-2006	32817	66	Female	white	Married	5	college graduate or above	Minimal	0	no	no	former	22.78	normal	yes	no	no	no	no	yes	no	no	no	9	2	Eligible	1	Censored	1	1	178	177	1	1	1	178	1	1	1	1	1	1	1	1	high income
582	2005-2006	32821	60	Female	white	Married	4.55	college graduate or above	Minimal	0	no	no	never	39.36	overweight	yes	no	no	no	no	yes	yes	DM	no	6	1	Eligible	1	Censored	1	1	169	168	1	1	1	169	1	1	1	1	1	1	1	1	high income
583	2005-2006	32825	37	Male	black	Divorced	3.79	some college or AA degree	Moderate	0	no	no	former	34.22	overweight	no	no	no	no	no	no	no	no	no	7	2	Eligible	1	Censored	1	1	167	166	1	1	1	167	1	1	1	1	1	1	1	1	high income
584	2005-2006	32829	21	Male	white	Never married	2.09	some college or AA degree	Moderately severe	0	no	no	current	22.35	normal	yes	no	no	no	no	no	no	no	no	8	3	Eligible	1	Censored	1	1	178	177	1	1	1	178	1	1	1	1	1	1	1	1	middle income
585	2005-2006	32832	75	Female	white	Married	2.65	high school graduate	Mild	0	no	no	former	15.98	low	no	no	no	no	no	no	yes	no	no	7	2	Eligible	2	All other causes (residual)	1	1	10	8	1	1	1	10	2	2	1	1	1	1	1	1	middle income
586	2005-2006	32833	30	Female	white	Living with partner	1.9	some college or AA degree	Mild	0	no	no	former	31.68	overweight	no	no	no	no	no	yes	no	no	no	8	3	Eligible	1	Censored	1	1	176	175	1	1	1	176	1	1	1	1	1	1	1	1	middle income
587	2005-2006	32835	33	Male	mexican	Married	1.16	some college or AA degree	Minimal	0	no	no	never	31.91	overweight	yes	no	no	no	no	no	no	DM	no	6	2	Eligible	1	Censored	1	1	173	172	1	1	1	173	1	1	1	1	1	1	1	1	low income
588	2005-2006	32837	33	Male	black	Married	2.8	some college or AA degree	Minimal	0	no	no	never	34.28	overweight	no	no	no	no	no	no	no	no	no	10	4	Eligible	1	Censored	1	1	178	177	1	1	1	178	1	1	1	1	1	1	1	1	middle income
589	2005-2006	32838	22	Male	mexican	Living with partner	1.81	high school graduate	Minimal	0	no	no	current	22.82	normal	no	no	no	no	no	no	no	no	no	8	3	Eligible	1	Censored	1	1	172	171	1	1	1	172	1	1	1	1	1	1	1	1	middle income
590	2005-2006	32842	53	Female	white	Married	5	college graduate or above	Minimal	0	no	no	former	21.75	normal	no	no	no	no	no	yes	no	no	no	12	5	Eligible	1	Censored	1	1	175	174	1	1	1	175	1	1	1	1	1	1	1	1	high income
591	2005-2006	32857	42	Female	black	Never married	1.34	high school graduate	Minimal	0	no	no	current	28.4	overweight	no	no	no	no	no	no	no	no	no	6	2	Eligible	1	Censored	1	1	172	171	1	1	1	172	1	1	1	1	1	1	1	1	middle income
592	2005-2006	32858	71	Female	white	Widowed	0.86	high school graduate	Minimal	0	no	no	current	29.41	overweight	yes	no	no	no	no	yes	no	no	no	5	1	Eligible	2	Cerebrovascular diseases (I60-I69)	1	1	20	20	1	2	1	20	2	2	1	1	2	2	1	1	low income
593	2005-2006	32859	65	Female	white	Never married	1	some college or AA degree	Minimal	0	no	no	current	16.92	low	no	no	no	no	no	yes	no	no	no	9	4	Eligible	2	Diseases of heart (I00-I09, I11, I13, I20-I51)	1	1	138	137	2	2	1	138	2	2	2	2	2	2	1	1	low income
594	2005-2006	32880	62	Female	black	Married	2.02	9-11th grade	Minimal	0	no	no	former	32.2	overweight	yes	no	no	no	no	yes	yes	DM	no	2	0	Eligible	1	Censored	1	1	162	161	1	1	1	162	1	1	1	1	1	1	1	1	middle income
595	2005-2006	32885	48	Female	white	Married	3.57	some college or AA degree	Minimal	0	no	no	former	29.27	overweight	no	no	no	no	no	no	no	no	no	10	3	Eligible	1	Censored	1	1	177	176	1	1	1	177	1	1	1	1	1	1	1	1	high income
596	2005-2006	32891	59	Male	black	Married	5	9-11th grade	Minimal	0	no	no	never	34.26	overweight	yes	no	no	no	no	no	no	DM	no	8	2	Eligible	2	All other causes (residual)	1	1	173	172	1	1	1	173	2	2	1	1	1	1	1	1	high income
597	2005-2006	32892	34	Male	white	Never married	2.93	some college or AA degree	Minimal	0	no	no	current	29.36	overweight	yes	no	no	no	no	no	no	no	no	5	1	Eligible	1	Censored	1	1	169	169	1	1	1	169	1	1	1	1	1	1	1	1	middle income
598	2005-2006	32897	54	Female	white	Divorced	2.02	high school graduate	Minimal	0	no	no	current	21.6	normal	no	no	no	no	no	no	no	no	no	7	3	Eligible	1	Censored	1	1	160	160	1	1	1	160	1	1	1	1	1	1	1	1	middle income
599	2005-2006	32900	30	Male	white	Never married	0.41	some college or AA degree	Minimal	0	no	no	never	32.09	overweight	no	no	no	no	no	no	no	no	no	9	4	Eligible	1	Censored	1	1	161	160	1	1	1	161	1	1	1	1	1	1	1	1	low income
600	2005-2006	32901	24	Male	black	Married	2.33	college graduate or above	Minimal	0	no	no	never	32.46	overweight	no	no	no	no	no	no	no	no	no	7	2	Eligible	1	Censored	1	1	163	162	1	1	1	163	1	1	1	1	1	1	1	1	middle income
601	2005-2006	32904	29	Female	black	Married	2.33	college graduate or above	Minimal	0	no	no	never	33.61	overweight	no	no	no	no	no	no	no	no	no	7	3	Eligible	1	Censored	1	1	159	158	1	1	1	159	1	1	1	1	1	1	1	1	middle income
602	2005-2006	32908	62	Female	black	Widowed	0.93	high school graduate	Minimal	0	no	no	current	30.29	overweight	yes	no	no	no	no	no	no	no	no	3	0	Eligible	1	Censored	1	1	176	176	1	1	1	176	1	1	1	1	1	1	1	1	low income
603	2005-2006	32910	39	Male	white	Married	3.25	high school graduate	Mild	0	no	no	never	47.23	overweight	yes	no	no	no	no	no	no	DM	no	9	4	Eligible	1	Censored	1	1	156	156	1	1	1	156	1	1	1	1	1	1	1	1	middle income
604	2005-2006	32917	49	Female	black	Divorced	3.97	college graduate or above	Minimal	0	no	no	never	38.69	overweight	yes	no	no	no	no	no	no	no	no	4	1	Eligible	1	Censored	1	1	162	161	1	1	1	162	1	1	1	1	1	1	1	1	high income
605	2005-2006	32919	31	Male	white	Married	5	9-11th grade	Minimal	0	no	no	former	23.77	normal	no	no	no	no	no	no	no	no	no	11	4	Eligible	1	Censored	1	1	177	177	1	1	1	177	1	1	1	1	1	1	1	1	high income
606	2005-2006	32921	23	Male	mexican	Never married	0.45	9-11th grade	Minimal	0	no	no	current	21.95	normal	no	no	no	no	no	no	no	no	no	8	4	Eligible	1	Censored	1	1	157	156	1	1	1	157	1	1	1	1	1	1	1	1	low income
607	2005-2006	32922	31	Female	white	Married	1.45	college graduate or above	Minimal	0	no	no	current	28.11	overweight	no	no	no	no	no	no	no	no	no	9	3	Eligible	1	Censored	1	1	169	168	1	1	1	169	1	1	1	1	1	1	1	1	middle income
608	2005-2006	32923	23	Female	white	Living with partner	0.63	college graduate or above	Minimal	0	no	no	former	19.91	normal	no	no	no	no	no	no	no	no	no	6	2	Eligible	1	Censored	1	1	180	179	1	1	1	180	1	1	1	1	1	1	1	1	low income
609	2005-2006	32924	53	Male	black	Divorced	2.09	less than 9th grade	Minimal	0	no	no	current	49.8	overweight	no	no	no	no	no	no	no	DM	no	3	0	Eligible	2	Cerebrovascular diseases (I60-I69)	1	1	49	48	1	2	1	49	2	2	1	1	2	2	1	1	middle income
610	2005-2006	32925	43	Male	mexican	Married	0.71	9-11th grade	Minimal	0	no	no	current	26.52	overweight	no	no	no	no	no	no	no	no	no	4	1	Eligible	1	Censored	1	1	164	163	1	1	1	164	1	1	1	1	1	1	1	1	low income
611	2005-2006	32926	70	Male	white	Married	5	college graduate or above	Minimal	0	no	no	former	28.36	overweight	yes	no	no	no	no	yes	no	DM	no	5	0	Eligible	2	Influenza and pneumonia (J09-J18)	1	1	150	149	1	1	1	150	2	2	1	1	1	1	1	1	high income
612	2005-2006	32930	29	Female	white	Married	5	9-11th grade	Minimal	0	no	no	never	20.42	normal	no	no	no	no	no	no	no	no	no	10	5	Eligible	1	Censored	1	1	175	175	1	1	1	175	1	1	1	1	1	1	1	1	high income
613	2005-2006	32931	38	Male	mexican	Married	1.81	less than 9th grade	Minimal	0	no	no	current	40.8	overweight	yes	no	no	no	no	no	no	DM	no	4	1	Eligible	1	Censored	1	1	177	176	1	1	1	177	1	1	1	1	1	1	1	1	middle income
614	2005-2006	32932	74	Male	white	Married	2.73	less than 9th grade	Minimal	0	no	no	never	22.56	normal	yes	no	no	no	no	no	no	no	yes	10	4	Eligible	2	Alzheimer's disease (G30)	1	1	61	59	1	1	1	61	2	2	1	1	1	1	1	1	middle income
615	2005-2006	32938	79	Female	white	Married	1.17	high school graduate	Minimal	0	no	no	former	26.52	overweight	yes	no	no	no	no	yes	no	no	no	5	1	Eligible	1	Censored	1	1	162	162	1	1	1	162	1	1	1	1	1	1	1	1	low income
616	2005-2006	32941	56	Female	mexican	Divorced	1.71	some college or AA degree	Minimal	0	no	no	former	36.31	overweight	no	no	no	no	no	yes	no	no	no	8	3	Eligible	1	Censored	1	1	161	160	1	1	1	161	1	1	1	1	1	1	1	1	middle income
617	2005-2006	32943	63	Female	black	Married	3.12	9-11th grade	Minimal	0	no	no	current	20.49	normal	yes	no	no	no	no	no	no	no	no	7	3	Eligible	2	All other causes (residual)	1	2	129	128	1	1	1	129	2	2	1	1	1	1	1	1	middle income
618	2005-2006	32946	39	Male	white	Living with partner	3	some college or AA degree	Minimal	0	no	no	never	28.41	overweight	no	no	no	no	no	no	no	no	no	10	4	Eligible	1	Censored	1	1	171	170	1	1	1	171	1	1	1	1	1	1	1	1	middle income
619	2005-2006	32947	48	Male	white	Living with partner	5	some college or AA degree	Minimal	0	no	no	current	23.83	normal	no	no	no	no	no	no	no	no	no	9	4	Eligible	1	Censored	1	1	171	171	1	1	1	171	1	1	1	1	1	1	1	1	high income
620	2005-2006	32948	38	Male	white	Divorced	0.31	9-11th grade	Severe	0	no	no	former	29.06	overweight	no	no	no	no	no	yes	no	no	no	5	1	Eligible	1	Censored	1	1	164	163	1	1	1	164	1	1	1	1	1	1	1	1	low income
621	2005-2006	32950	44	Male	black	Married	1.24	9-11th grade	Minimal	0	no	no	current	21.41	normal	yes	no	no	no	no	no	no	no	no	6	2	Eligible	1	Censored	1	1	179	178	1	1	1	179	1	1	1	1	1	1	1	1	low income
622	2005-2006	32952	76	Female	white	Divorced	5	college graduate or above	Minimal	0	no	no	former	13.36	low	yes	no	no	no	no	no	yes	no	no	6	2	Eligible	2	Diseases of heart (I00-I09, I11, I13, I20-I51)	1	1	72	71	2	2	1	72	2	2	2	2	2	2	1	1	high income
623	2005-2006	32954	73	Female	white	Widowed	0.91	high school graduate	Minimal	0	no	no	former	31.12	overweight	yes	no	no	no	no	yes	no	DM	no	4	0	Eligible	2	Diseases of heart (I00-I09, I11, I13, I20-I51)	1	1	130	129	2	2	1	130	2	2	2	2	2	2	1	1	low income
624	2005-2006	32958	45	Female	white	Married	5	some college or AA degree	Minimal	0	no	no	former	23.9	normal	no	no	no	no	no	no	no	no	no	11	4	Eligible	1	Censored	1	1	167	166	1	1	1	167	1	1	1	1	1	1	1	1	high income
625	2005-2006	32959	51	Female	black	Never married	5	some college or AA degree	Minimal	0	no	no	current	30.45	overweight	yes	no	no	no	no	no	no	no	no	7	3	Eligible	1	Censored	1	1	157	156	1	1	1	157	1	1	1	1	1	1	1	1	high income
626	2005-2006	32960	42	Female	black	Married	1.49	9-11th grade	Minimal	0	no	no	never	45.27	overweight	yes	no	no	no	no	no	no	no	no	6	3	Eligible	1	Censored	1	1	179	178	1	1	1	179	1	1	1	1	1	1	1	1	middle income
627	2005-2006	32962	40	Female	white	Married	3.26	some college or AA degree	Minimal	0	no	no	never	36.52	overweight	yes	no	no	no	no	no	no	no	no	8	3	Eligible	1	Censored	1	1	163	162	1	1	1	163	1	1	1	1	1	1	1	1	middle income
628	2005-2006	32963	32	Male	mexican	Married	1.55	9-11th grade	Minimal	0	no	no	former	29.19	overweight	no	no	no	no	no	no	no	no	no	9	2	Eligible	1	Censored	1	1	160	159	1	1	1	160	1	1	1	1	1	1	1	1	middle income
629	2005-2006	32964	30	Female	black	Married	5	college graduate or above	Minimal	0	no	no	never	26.47	overweight	no	no	no	no	no	no	no	no	no	11	4	Eligible	1	Censored	1	1	179	178	1	1	1	179	1	1	1	1	1	1	1	1	high income
630	2005-2006	32965	40	Male	mexican	Married	1.71	some college or AA degree	Minimal	0	no	no	former	26.7	overweight	no	no	no	no	no	no	no	no	no	10	3	Eligible	1	Censored	1	1	172	172	1	1	1	172	1	1	1	1	1	1	1	1	middle income
631	2005-2006	32969	78	Male	black	Married	3.11	high school graduate	Minimal	0	no	no	never	25.29	overweight	no	no	no	no	no	no	no	IGT	no	11	4	Eligible	2	All other causes (residual)	1	1	129	129	1	1	1	129	2	2	1	1	1	1	1	1	middle income
632	2005-2006	32972	67	Female	mexican	Married	1.33	high school graduate	Mild	0	yes	no	never	23.26	normal	yes	yes	no	no	no	yes	no	DM	no	7	3	Eligible	1	Censored	1	1	172	171	1	1	1	172	1	1	1	1	1	1	1	1	middle income
633	2005-2006	32977	37	Male	white	Divorced	3.36	less than 9th grade	Mild	0	no	no	current	18.72	normal	no	no	no	no	no	no	no	no	no	9	4	Eligible	2	All other causes (residual)	1	1	112	110	1	1	1	112	2	2	1	1	1	1	1	1	middle income
634	2005-2006	32979	50	Male	white	Married	3	high school graduate	Minimal	0	no	no	former	26.4	overweight	no	no	no	no	no	no	no	no	no	7	1	Eligible	1	Censored	1	1	176	175	1	1	1	176	1	1	1	1	1	1	1	1	middle income
635	2005-2006	32980	47	Male	mexican	Never married	5	college graduate or above	Minimal	0	no	no	current	34.48	overweight	no	no	no	no	no	yes	no	no	no	8	4	Eligible	1	Censored	1	1	166	165	1	1	1	166	1	1	1	1	1	1	1	1	high income
636	2005-2006	32984	64	Male	black	Divorced	1.21	9-11th grade	Minimal	0	no	no	current	20.68	normal	yes	no	no	no	no	yes	no	DM	no	5	1	Eligible	1	Censored	1	1	160	160	1	1	1	160	1	1	1	1	1	1	1	1	low income
637	2005-2006	32986	45	Female	black	Living with partner	5	college graduate or above	Minimal	0	no	no	never	36.85	overweight	no	no	no	no	no	no	no	no	no	9	4	Eligible	1	Censored	1	1	163	163	1	1	1	163	1	1	1	1	1	1	1	1	high income
638	2005-2006	32988	39	Male	white	Married	3.42	some college or AA degree	Minimal	0	no	no	current	34.06	overweight	no	no	no	no	no	no	no	no	no	6	3	Eligible	1	Censored	1	1	157	157	1	1	1	157	1	1	1	1	1	1	1	1	middle income
639	2005-2006	32989	66	Female	mexican	Married	0.94	less than 9th grade	Mild	0	no	no	never	28.34	overweight	yes	no	no	no	no	no	no	DM	no	6	1	Eligible	1	Censored	1	1	176	175	1	1	1	176	1	1	1	1	1	1	1	1	low income
640	2005-2006	32991	64	Female	white	Married	1.52	some college or AA degree	Minimal	0	no	no	former	33.52	overweight	no	no	no	no	no	yes	no	IGT	no	3	0	Eligible	2	Malignant neoplasms (C00-C97)	1	1	79	78	1	1	2	79	2	2	1	1	1	1	2	2	middle income
641	2005-2006	32996	23	Female	white	Married	1.44	high school graduate	Mild	0	no	no	never	49.71	overweight	no	no	no	no	no	no	no	no	no	4	1	Eligible	1	Censored	1	1	166	165	1	1	1	166	1	1	1	1	1	1	1	1	middle income
642	2005-2006	32997	41	Male	black	Living with partner	1.45	some college or AA degree	Minimal	0	no	no	never	17.86	low	no	no	no	no	no	no	no	no	no	10	4	Eligible	1	Censored	1	1	179	179	1	1	1	179	1	1	1	1	1	1	1	1	middle income
643	2005-2006	33002	67	Female	white	Divorced	3.57	high school graduate	Minimal	0	no	no	never	24.57	normal	no	no	no	no	no	yes	no	no	no	12	5	Eligible	1	Censored	1	1	157	156	1	1	1	157	1	1	1	1	1	1	1	1	high income
644	2005-2006	33005	58	Female	white	Married	3.79	college graduate or above	Mild	0	no	no	never	33.59	overweight	no	no	no	no	no	yes	no	no	no	8	3	Eligible	1	Censored	1	1	171	170	1	1	1	171	1	1	1	1	1	1	1	1	high income
645	2005-2006	33006	80	Male	white	Married	2.27	some college or AA degree	Minimal	0	no	no	never	32.55	overweight	yes	no	no	no	no	no	no	no	no	10	4	Eligible	1	Censored	1	1	178	177	1	1	1	178	1	1	1	1	1	1	1	1	middle income
646	2005-2006	33007	40	Male	mexican	Married	1.84	some college or AA degree	Minimal	0	no	no	never	26.71	overweight	no	no	no	no	no	no	no	DM	no	6	2	Eligible	1	Censored	1	1	171	170	1	1	1	171	1	1	1	1	1	1	1	1	middle income
647	2005-2006	33011	27	Female	white	Never married	0.84	some college or AA degree	Minimal	0	no	no	current	24.69	normal	no	no	no	no	no	no	no	no	no	9	4	Eligible	1	Censored	1	1	169	169	1	1	1	169	1	1	1	1	1	1	1	1	low income
648	2005-2006	33020	39	Male	white	Never married	1.93	some college or AA degree	Mild	0	no	no	current	34.59	overweight	yes	no	no	no	no	no	no	DM	no	5	1	Eligible	2	All other causes (residual)	1	1	90	89	1	1	1	90	2	2	1	1	1	1	1	1	middle income
649	2005-2006	33023	29	Male	mexican	Married	3.85	some college or AA degree	Minimal	0	no	no	former	28.77	overweight	no	no	no	no	no	no	no	no	no	9	3	Eligible	1	Censored	1	1	166	164	1	1	1	166	1	1	1	1	1	1	1	1	high income
650	2005-2006	33026	36	Male	white	Living with partner	5	college graduate or above	Mild	0	no	no	never	24.79	normal	no	no	no	no	no	no	no	no	no	10	4	Eligible	1	Censored	1	1	166	166	1	1	1	166	1	1	1	1	1	1	1	1	high income
651	2005-2006	33028	27	Male	mexican	Living with partner	1.54	high school graduate	Minimal	0	no	no	never	31.87	overweight	no	no	no	no	no	no	no	no	no	6	2	Eligible	1	Censored	1	1	169	168	1	1	1	169	1	1	1	1	1	1	1	1	middle income
652	2005-2006	33029	24	Male	mexican	Never married	3.5	some college or AA degree	Minimal	0	no	no	never	27.68	overweight	no	no	no	no	no	no	no	no	no	11	4	Eligible	1	Censored	1	1	163	163	1	1	1	163	1	1	1	1	1	1	1	1	high income
653	2005-2006	33037	35	Male	white	Never married	3.67	college graduate or above	Minimal	0	no	no	never	27.77	overweight	no	no	no	no	no	no	no	no	no	9	3	Eligible	1	Censored	1	1	176	175	1	1	1	176	1	1	1	1	1	1	1	1	high income
654	2005-2006	33039	26	Male	mexican	Married	2.71	9-11th grade	Minimal	0	no	no	former	27.77	overweight	no	no	no	no	no	no	no	no	no	10	4	Eligible	1	Censored	1	1	173	172	1	1	1	173	1	1	1	1	1	1	1	1	middle income
655	2005-2006	33042	28	Male	white	Married	2.27	9-11th grade	Minimal	0	no	no	current	34.25	overweight	no	no	no	no	no	yes	no	no	no	6	2	Eligible	1	Censored	1	1	157	157	1	1	1	157	1	1	1	1	1	1	1	1	middle income
656	2005-2006	33046	30	Female	white	Married	1.5	some college or AA degree	Minimal	0	no	no	never	29.94	overweight	no	no	no	no	no	no	no	no	no	11	5	Eligible	1	Censored	1	1	178	177	1	1	1	178	1	1	1	1	1	1	1	1	middle income
657	2005-2006	33047	58	Female	other	Married	5	college graduate or above	Minimal	0	no	no	former	37.09	overweight	yes	no	no	no	no	no	no	no	no	5	1	Eligible	1	Censored	1	1	167	166	1	1	1	167	1	1	1	1	1	1	1	1	high income
658	2005-2006	33055	39	Male	white	Married	5	college graduate or above	Minimal	0	no	no	never	35.23	overweight	no	no	no	no	no	no	no	DM	no	7	2	Eligible	1	Censored	1	1	178	177	1	1	1	178	1	1	1	1	1	1	1	1	high income
659	2005-2006	33059	38	Female	mexican	Married	1.16	less than 9th grade	Mild	0	no	no	never	23.63	normal	no	no	no	no	no	no	no	no	no	12	6	Eligible	1	Censored	1	1	172	172	1	1	1	172	1	1	1	1	1	1	1	1	low income
660	2005-2006	33060	28	Male	mexican	Married	1.49	high school graduate	Minimal	0	no	no	current	28.83	overweight	no	no	no	no	no	no	no	no	no	8	3	Eligible	1	Censored	1	1	166	166	1	1	1	166	1	1	1	1	1	1	1	1	middle income
661	2005-2006	33061	50	Female	black	Married	5	college graduate or above	Minimal	0	no	no	never	22.57	normal	no	no	no	no	no	no	no	no	no	11	5	Eligible	1	Censored	1	1	180	180	1	1	1	180	1	1	1	1	1	1	1	1	high income
662	2005-2006	33067	38	Female	black	Never married	3.63	high school graduate	Minimal	0	yes	no	never	29.08	overweight	no	yes	no	no	no	no	no	no	no	9	3	Eligible	1	Censored	1	1	167	167	1	1	1	167	1	1	1	1	1	1	1	1	high income
663	2005-2006	33069	80	Male	white	Married	0.83	less than 9th grade	Minimal	0	no	no	never	22.58	normal	yes	no	no	no	no	no	no	IGT	no	10	4	Eligible	2	Diseases of heart (I00-I09, I11, I13, I20-I51)	1	1	69	67	2	2	1	69	2	2	2	2	2	2	1	1	low income
664	2005-2006	33071	69	Female	white	Married	0.91	9-11th grade	Minimal	0	no	no	never	30.71	overweight	yes	no	no	no	no	no	no	DM	no	4	1	Eligible	1	Censored	1	1	169	168	1	1	1	169	1	1	1	1	1	1	1	1	low income
665	2005-2006	33072	33	Female	white	Married	5	college graduate or above	Minimal	0	no	no	never	19.4	normal	no	no	no	no	no	no	no	no	no	8	3	Eligible	1	Censored	1	1	165	164	1	1	1	165	1	1	1	1	1	1	1	1	high income
666	2005-2006	33076	54	Male	mexican	Married	1.71	less than 9th grade	Minimal	0	no	no	former	26.11	overweight	yes	no	no	no	no	no	no	DM	no	4	1	Eligible	1	Censored	1	1	159	158	1	1	1	159	1	1	1	1	1	1	1	1	middle income
667	2005-2006	33077	72	Male	white	Married	2.18	some college or AA degree	Minimal	1	no	yes	former	29.97	overweight	no	yes	yes	yes	no	yes	no	DM	no	7	0	Eligible	1	Censored	1	1	160	159	1	1	1	160	1	1	1	1	1	1	1	1	middle income
668	2005-2006	33080	44	Male	white	Married	3.63	college graduate or above	Minimal	0	no	no	never	29.76	overweight	yes	no	no	no	no	no	no	DM	no	9	3	Eligible	1	Censored	1	1	176	175	1	1	1	176	1	1	1	1	1	1	1	1	high income
669	2005-2006	33081	42	Male	white	Married	0.6	9-11th grade	Minimal	0	no	no	never	28.73	overweight	no	no	no	no	no	no	no	IGT	no	10	4	Eligible	1	Censored	1	1	172	172	1	1	1	172	1	1	1	1	1	1	1	1	low income
670	2005-2006	33086	56	Male	white	Married	2.3	college graduate or above	Mild	0	no	no	former	26.52	overweight	no	no	no	no	no	no	no	no	no	7	1	Eligible	1	Censored	1	1	173	172	1	1	1	173	1	1	1	1	1	1	1	1	middle income
671	2005-2006	33088	46	Female	white	Married	5	some college or AA degree	Minimal	0	no	no	never	24.53	normal	no	no	no	no	no	no	no	no	no	9	3	Eligible	1	Censored	1	1	169	168	1	1	1	169	1	1	1	1	1	1	1	1	high income
672	2005-2006	33092	32	Female	white	Living with partner	2.43	some college or AA degree	Minimal	0	no	no	never	38.7	overweight	yes	no	no	no	no	no	no	no	no	9	3	Eligible	1	Censored	1	1	163	162	1	1	1	163	1	1	1	1	1	1	1	1	middle income
673	2005-2006	33093	74	Male	white	Married	3.03	high school graduate	Minimal	0	no	no	never	45.74	overweight	yes	no	no	no	no	no	no	DM	no	9	3	Eligible	1	Censored	1	1	177	176	1	1	1	177	1	1	1	1	1	1	1	1	middle income
674	2005-2006	33095	31	Male	black	Married	1.09	some college or AA degree	Minimal	0	no	no	never	31.51	overweight	no	no	no	no	no	no	no	no	no	9	4	Eligible	1	Censored	1	1	160	160	1	1	1	160	1	1	1	1	1	1	1	1	low income
675	2005-2006	33099	51	Female	white	Divorced	4.7	college graduate or above	Minimal	0	no	no	never	27.76	overweight	no	no	no	no	no	no	no	no	no	10	3	Eligible	1	Censored	1	1	176	175	1	1	1	176	1	1	1	1	1	1	1	1	high income
676	2005-2006	33107	57	Female	black	Married	5	college graduate or above	Minimal	0	no	no	never	36.12	overweight	yes	no	no	no	no	no	no	no	no	6	2	Eligible	1	Censored	1	1	163	162	1	1	1	163	1	1	1	1	1	1	1	1	high income
677	2005-2006	33109	30	Male	mexican	Married	4.04	some college or AA degree	Minimal	0	no	no	never	27.7	overweight	no	no	no	no	no	no	no	no	no	11	4	Eligible	1	Censored	1	1	170	169	1	1	1	170	1	1	1	1	1	1	1	1	high income
678	2005-2006	33114	64	Male	white	Married	1.36	some college or AA degree	Moderately severe	0	no	no	former	28.25	overweight	yes	no	no	no	no	no	no	DM	no	7	1	Eligible	1	Censored	1	1	175	174	1	1	1	175	1	1	1	1	1	1	1	1	middle income
679	2005-2006	33121	49	Male	black	Never married	1.88	high school graduate	Minimal	0	no	no	current	23.13	normal	no	no	no	no	no	no	no	no	no	4	1	Eligible	1	Censored	1	1	158	157	1	1	1	158	1	1	1	1	1	1	1	1	middle income
680	2005-2006	33123	52	Female	white	Married	5	some college or AA degree	Minimal	0	no	no	current	32.42	overweight	no	no	no	no	no	yes	no	DM	no	3	1	Eligible	1	Censored	1	1	179	177	1	1	1	179	1	1	1	1	1	1	1	1	high income
681	2005-2006	33130	27	Male	white	Living with partner	0.3	9-11th grade	Minimal	0	no	no	current	20.54	normal	no	no	no	no	no	no	no	no	no	8	3	Eligible	1	Censored	1	1	171	170	1	1	1	171	1	1	1	1	1	1	1	1	low income
682	2005-2006	33131	33	Female	mexican	Married	2.25	high school graduate	Minimal	0	no	no	never	45.12	overweight	no	no	no	no	no	no	no	no	no	9	4	Eligible	1	Censored	1	1	167	167	1	1	1	167	1	1	1	1	1	1	1	1	middle income
683	2005-2006	33134	42	Male	mexican	Married	1.08	some college or AA degree	Minimal	0	no	no	former	26.25	overweight	no	no	no	no	no	no	no	no	no	9	2	Eligible	1	Censored	1	1	174	173	1	1	1	174	1	1	1	1	1	1	1	1	low income
684	2005-2006	33140	42	Male	other	Living with partner	0.6	less than 9th grade	Minimal	0	no	no	former	32.45	overweight	yes	no	no	no	no	no	no	no	no	5	0	Eligible	1	Censored	1	1	170	169	1	1	1	170	1	1	1	1	1	1	1	1	low income
685	2005-2006	33144	58	Male	white	Married	5	college graduate or above	Minimal	0	no	no	never	34.58	overweight	no	no	no	no	no	yes	no	no	no	7	3	Eligible	1	Censored	1	1	167	167	1	1	1	167	1	1	1	1	1	1	1	1	high income
686	2005-2006	33153	82	Male	white	Married	5	college graduate or above	Minimal	1	no	yes	never	29.63	overweight	yes	yes	no	no	no	yes	no	DM	no	9	3	Eligible	2	Diseases of heart (I00-I09, I11, I13, I20-I51)	2	1	150	150	2	2	1	150	2	2	2	2	2	2	1	1	high income
687	2005-2006	33154	46	Male	mexican	Married	1.37	high school graduate	Minimal	0	no	no	current	40.91	overweight	yes	no	no	no	no	yes	no	DM	no	2	0	Eligible	2	All other causes (residual)	1	1	43	42	1	1	1	43	2	2	1	1	1	1	1	1	middle income
688	2005-2006	33161	33	Male	black	Married	1.62	high school graduate	Minimal	0	no	no	current	46.92	overweight	yes	no	no	no	no	no	no	IGT	no	5	2	Eligible	1	Censored	1	1	176	175	1	1	1	176	1	1	1	1	1	1	1	1	middle income
689	2005-2006	33162	51	Male	mexican	Married	2.8	high school graduate	Minimal	0	no	no	never	37.1	overweight	yes	no	no	no	no	no	no	no	no	7	3	Eligible	1	Censored	1	1	176	175	1	1	1	176	1	1	1	1	1	1	1	1	middle income
690	2005-2006	33163	21	Female	black	Never married	2.49	some college or AA degree	Minimal	0	no	no	never	22.02	normal	no	no	no	no	no	no	no	no	no	11	5	Eligible	1	Censored	1	1	180	179	1	1	1	180	1	1	1	1	1	1	1	1	middle income
691	2005-2006	33166	27	Male	white	Married	3.01	college graduate or above	Minimal	0	no	no	former	31.71	overweight	no	no	no	no	no	no	no	no	no	6	2	Eligible	1	Censored	1	1	167	167	1	1	1	167	1	1	1	1	1	1	1	1	middle income
692	2005-2006	33168	52	Male	white	Separated	0	high school graduate	Minimal	0	no	no	current	25.54	overweight	no	no	no	no	no	yes	no	no	no	9	4	Eligible	1	Censored	1	1	175	174	1	1	1	175	1	1	1	1	1	1	1	1	low income
693	2005-2006	33169	20	Female	black	Never married	3.98	some college or AA degree	Minimal	0	no	no	never	33.29	overweight	no	no	no	no	no	no	no	no	no	8	4	Eligible	1	Censored	1	1	158	158	1	1	1	158	1	1	1	1	1	1	1	1	high income
694	2005-2006	33170	42	Female	mexican	Married	1.61	high school graduate	Minimal	0	no	no	former	26.33	overweight	no	no	no	no	no	no	no	no	no	8	2	Eligible	1	Censored	1	1	166	165	1	1	1	166	1	1	1	1	1	1	1	1	middle income
695	2005-2006	33177	40	Female	white	Living with partner	5	college graduate or above	Minimal	0	no	no	never	22.55	normal	no	no	no	no	no	no	no	no	no	11	4	Eligible	1	Censored	1	1	167	166	1	1	1	167	1	1	1	1	1	1	1	1	high income
696	2005-2006	33181	40	Female	other	Married	1.17	college graduate or above	Minimal	0	no	no	never	27.91	overweight	yes	no	no	no	no	no	no	DM	no	8	1	Eligible	1	Censored	1	1	164	163	1	1	1	164	1	1	1	1	1	1	1	1	low income
697	2005-2006	33182	73	Male	white	Separated	1.19	high school graduate	Moderately severe	1	yes	yes	former	32.45	overweight	yes	yes	yes	yes	no	yes	yes	DM	no	4	0	Eligible	2	All other causes (residual)	1	2	25	25	1	1	1	25	2	2	1	1	1	1	1	1	low income
698	2005-2006	33183	26	Male	mexican	Separated	3.59	high school graduate	Minimal	0	no	no	never	32.12	overweight	yes	no	no	no	no	no	no	no	no	8	3	Eligible	1	Censored	1	1	159	159	1	1	1	159	1	1	1	1	1	1	1	1	high income
699	2005-2006	33184	77	Male	mexican	Married	0.39	less than 9th grade	Minimal	0	no	no	never	27.83	overweight	yes	no	no	no	no	no	no	no	no	7	2	Eligible	2	All other causes (residual)	1	1	111	109	1	1	1	111	2	2	1	1	1	1	1	1	low income
700	2005-2006	33187	41	Male	black	Married	1.65	some college or AA degree	Minimal	0	no	no	never	41.98	overweight	yes	no	no	no	no	yes	no	DM	no	5	1	Eligible	1	Censored	1	1	157	155	1	1	1	157	1	1	1	1	1	1	1	1	middle income
701	2005-2006	33190	32	Male	white	Living with partner	0.37	high school graduate	Minimal	0	no	no	current	20.73	normal	no	no	no	no	no	no	no	no	no	9	4	Eligible	1	Censored	1	1	178	176	1	1	1	178	1	1	1	1	1	1	1	1	low income
702	2005-2006	33191	47	Male	other	Married	0.88	high school graduate	Minimal	0	no	no	current	23.88	normal	no	no	no	no	no	no	no	no	no	5	1	Eligible	1	Censored	1	1	163	162	1	1	1	163	1	1	1	1	1	1	1	1	low income
703	2005-2006	33192	47	Female	white	Separated	1.2	some college or AA degree	Moderate	0	no	no	current	30.64	overweight	yes	no	no	no	no	no	no	no	no	3	1	Eligible	1	Censored	1	1	171	170	1	1	1	171	1	1	1	1	1	1	1	1	low income
704	2005-2006	33197	85	Female	white	Widowed	5	some college or AA degree	Minimal	0	no	no	former	26.15	overweight	no	no	no	no	no	no	no	DM	no	9	2	Eligible	2	Alzheimer's disease (G30)	1	1	68	67	1	1	1	68	2	2	1	1	1	1	1	1	high income
705	2005-2006	33200	50	Female	black	Never married	1.52	9-11th grade	Mild	0	no	no	current	41.35	overweight	yes	no	no	no	no	no	no	no	no	7	3	Eligible	1	Censored	1	1	170	169	1	1	1	170	1	1	1	1	1	1	1	1	middle income
706	2005-2006	33202	43	Male	white	Married	4.04	some college or AA degree	Minimal	0	no	no	former	35.12	overweight	yes	no	no	no	no	no	no	IGT	no	7	3	Eligible	1	Censored	1	1	159	159	1	1	1	159	1	1	1	1	1	1	1	1	high income
707	2005-2006	33206	32	Female	white	Never married	1.88	college graduate or above	Minimal	0	no	no	never	20.45	normal	no	no	no	no	no	no	no	no	no	12	5	Eligible	1	Censored	1	1	177	176	1	1	1	177	1	1	1	1	1	1	1	1	middle income
708	2005-2006	33207	62	Female	white	Divorced	1.46	9-11th grade	Mild	0	no	no	current	21.22	normal	yes	no	no	no	no	yes	no	no	no	6	2	Eligible	2	Chronic lower respiratory diseases (J40-J47)	1	2	115	115	1	1	1	115	2	2	1	1	1	1	1	1	middle income
709	2005-2006	33213	50	Female	black	Never married	4.08	some college or AA degree	Minimal	0	no	no	former	23.64	normal	no	no	no	no	no	no	no	no	no	8	3	Eligible	1	Censored	1	1	171	170	1	1	1	171	1	1	1	1	1	1	1	1	high income
710	2005-2006	33214	62	Male	black	Married	5	some college or AA degree	Minimal	0	no	no	former	29.01	overweight	yes	no	no	no	no	no	no	no	no	7	1	Eligible	1	Censored	1	1	159	158	1	1	1	159	1	1	1	1	1	1	1	1	high income
711	2005-2006	33217	24	Male	white	Living with partner	0.63	college graduate or above	Minimal	0	no	no	former	22.86	normal	no	no	no	no	no	no	no	no	no	11	4	Eligible	1	Censored	1	1	180	179	1	1	1	180	1	1	1	1	1	1	1	1	low income
712	2005-2006	33221	40	Male	mexican	Married	0.88	less than 9th grade	Minimal	0	no	no	never	30.9	overweight	yes	no	no	no	no	no	no	DM	no	5	2	Eligible	1	Censored	1	1	158	157	1	1	1	158	1	1	1	1	1	1	1	1	low income
713	2005-2006	33227	21	Female	mexican	Never married	0.4	some college or AA degree	Minimal	0	no	no	never	33.68	overweight	no	no	no	no	no	no	no	no	no	10	4	Eligible	1	Censored	1	1	160	158	1	1	1	160	1	1	1	1	1	1	1	1	low income
714	2005-2006	33228	44	Male	white	Never married	0.6	9-11th grade	Minimal	0	no	no	never	130.21	overweight	yes	no	no	no	no	yes	no	no	no	6	3	Eligible	1	Censored	1	1	175	175	1	1	1	175	1	1	1	1	1	1	1	1	low income
715	2005-2006	33230	41	Male	black	Married	3.9	high school graduate	Minimal	0	no	no	current	34.62	overweight	no	no	no	no	no	no	no	no	no	8	3	Eligible	1	Censored	1	1	179	178	1	1	1	179	1	1	1	1	1	1	1	1	high income
716	2005-2006	33231	29	Male	mexican	Married	3.36	high school graduate	Minimal	0	no	no	never	34.64	overweight	no	no	no	no	no	no	no	no	no	9	4	Eligible	1	Censored	1	1	159	158	1	1	1	159	1	1	1	1	1	1	1	1	middle income
717	2005-2006	33232	31	Female	black	Never married	3.48	some college or AA degree	Minimal	0	no	no	never	40.57	overweight	yes	no	no	no	no	no	no	no	no	6	2	Eligible	2	Diseases of heart (I00-I09, I11, I13, I20-I51)	1	1	165	164	2	2	1	165	2	2	2	2	2	2	1	1	middle income
718	2005-2006	33235	66	Male	white	Married	3.74	college graduate or above	Minimal	0	no	no	current	26.06	overweight	no	no	no	no	no	no	no	no	no	6	0	Eligible	2	Malignant neoplasms (C00-C97)	1	1	72	71	1	1	2	72	2	2	1	1	1	1	2	2	high income
719	2005-2006	33236	68	Female	white	Married	3.18	some college or AA degree	Minimal	1	no	no	former	30	overweight	yes	yes	no	no	yes	yes	no	DM	no	6	1	Eligible	1	Censored	1	1	171	170	1	1	1	171	1	1	1	1	1	1	1	1	middle income
720	2005-2006	33239	20	Male	white	Married	2.27	9-11th grade	Minimal	0	no	no	current	16.94	low	no	no	no	no	no	no	no	no	no	8	4	Eligible	1	Censored	1	1	171	170	1	1	1	171	1	1	1	1	1	1	1	1	middle income
721	2005-2006	33240	46	Male	white	Living with partner	5	college graduate or above	Minimal	0	no	no	never	26.45	overweight	no	no	no	no	no	no	no	no	no	11	4	Eligible	1	Censored	1	1	167	165	1	1	1	167	1	1	1	1	1	1	1	1	high income
722	2005-2006	33246	73	Female	white	Married	3.41	some college or AA degree	Minimal	0	no	no	never	35.2	overweight	yes	no	no	no	no	yes	no	no	no	4	1	Eligible	1	Censored	1	1	172	172	1	1	1	172	1	1	1	1	1	1	1	1	middle income
723	2005-2006	33247	55	Female	white	Married	4.52	college graduate or above	Mild	0	no	no	never	27.34	overweight	yes	no	no	no	no	no	no	no	no	7	2	Eligible	1	Censored	1	1	172	171	1	1	1	172	1	1	1	1	1	1	1	1	high income
724	2005-2006	33256	38	Male	white	Married	5	college graduate or above	Minimal	0	no	no	never	25.33	overweight	no	no	no	no	no	no	no	no	no	9	3	Eligible	1	Censored	1	1	167	166	1	1	1	167	1	1	1	1	1	1	1	1	high income
725	2005-2006	33260	67	Male	white	Divorced	1.36	9-11th grade	Mild	0	no	no	former	28.54	overweight	yes	no	no	no	no	yes	no	no	no	8	2	Eligible	1	Censored	1	1	171	170	1	1	1	171	1	1	1	1	1	1	1	1	middle income
726	2005-2006	33261	51	Male	white	Married	5	high school graduate	Minimal	0	no	no	former	27.56	overweight	yes	no	no	no	no	no	no	no	no	9	3	Eligible	1	Censored	1	1	170	169	1	1	1	170	1	1	1	1	1	1	1	1	high income
727	2005-2006	33262	29	Female	mexican	Married	0.66	less than 9th grade	Minimal	0	no	no	never	25.58	overweight	no	no	no	no	no	no	no	no	no	11	4	Eligible	1	Censored	1	1	170	170	1	1	1	170	1	1	1	1	1	1	1	1	low income
728	2005-2006	33263	61	Male	mexican	Living with partner	0.63	less than 9th grade	Minimal	0	no	no	current	19.47	normal	no	no	no	no	no	no	no	no	no	9	3	Eligible	2	Malignant neoplasms (C00-C97)	1	1	104	103	1	1	2	104	2	2	1	1	1	1	2	2	low income
729	2005-2006	33265	85	Male	white	Widowed	4.39	some college or AA degree	Minimal	0	no	no	former	26.82	overweight	no	no	no	no	no	yes	no	no	no	6	1	Eligible	2	All other causes (residual)	1	2	89	87	1	1	1	89	2	2	1	1	1	1	1	1	high income
730	2005-2006	33270	36	Male	white	Separated	1.77	9-11th grade	Minimal	0	no	no	current	21.49	normal	no	no	no	no	no	no	no	no	no	9	4	Eligible	1	Censored	1	1	163	162	1	1	1	163	1	1	1	1	1	1	1	1	middle income
731	2005-2006	33272	32	Male	white	Married	4.66	some college or AA degree	Minimal	0	no	no	never	29.68	overweight	no	no	no	no	no	no	no	no	no	12	5	Eligible	1	Censored	1	1	161	160	1	1	1	161	1	1	1	1	1	1	1	1	high income
732	2005-2006	33274	53	Female	black	Married	2.3	high school graduate	Minimal	0	no	no	never	23.45	normal	yes	no	no	no	no	yes	no	DM	no	8	3	Eligible	1	Censored	1	1	161	160	1	1	1	161	1	1	1	1	1	1	1	1	middle income
733	2005-2006	33275	42	Male	black	Married	3.48	some college or AA degree	Minimal	0	no	no	never	58.33	overweight	yes	no	no	no	no	yes	no	IGT	no	7	2	Eligible	1	Censored	1	1	162	161	1	1	1	162	1	1	1	1	1	1	1	1	middle income
734	2005-2006	33277	77	Female	black	Married	1.48	less than 9th grade	Moderate	1	no	no	former	35.31	overweight	yes	yes	no	no	yes	yes	no	DM	no	5	1	Eligible	1	Censored	1	1	173	173	1	1	1	173	1	1	1	1	1	1	1	1	middle income
735	2005-2006	33280	35	Female	white	Married	3.43	some college or AA degree	Minimal	0	no	no	never	29.98	overweight	no	no	no	no	no	yes	no	IGT	no	11	4	Eligible	1	Censored	1	1	159	159	1	1	1	159	1	1	1	1	1	1	1	1	middle income
736	2005-2006	33283	43	Male	white	Never married	4.08	high school graduate	Minimal	0	no	no	never	24.2	normal	no	no	no	no	no	no	no	no	no	11	5	Eligible	1	Censored	1	1	166	165	1	1	1	166	1	1	1	1	1	1	1	1	high income
737	2005-2006	33285	81	Male	white	Married	3.86	less than 9th grade	Minimal	0	no	no	never	24.16	normal	yes	no	no	no	no	no	yes	no	no	11	4	Eligible	2	Diabetes mellitus (E10-E14)	2	2	141	140	1	1	1	141	2	2	1	1	1	1	1	1	high income
738	2005-2006	33287	44	Female	black	Divorced	0.3	some college or AA degree	Moderate	1	no	no	former	27.35	overweight	yes	yes	no	no	yes	no	no	no	yes	7	2	Eligible	1	Censored	1	1	160	160	1	1	1	160	1	1	1	1	1	1	1	1	low income
739	2005-2006	33291	79	Male	white	Married	1.14	college graduate or above	Mild	1	no	no	former	23.16	normal	no	yes	no	no	yes	yes	no	no	no	10	4	Eligible	2	All other causes (residual)	1	1	70	69	1	1	1	70	2	2	1	1	1	1	1	1	low income
740	2005-2006	33294	60	Female	black	Widowed	2.49	college graduate or above	Minimal	0	yes	no	former	55.58	overweight	yes	yes	no	no	no	yes	no	DM	no	3	1	Eligible	2	Nephritis, nephrotic syndrome and nephrosis (N00-N07, N17-N19, N25-N27)	1	1	148	147	1	1	1	148	2	2	1	1	1	1	1	1	middle income
741	2005-2006	33300	48	Female	mexican	Married	1.6	9-11th grade	Minimal	0	no	no	former	24.48	normal	no	no	no	no	no	no	no	IGT	no	9	3	Eligible	1	Censored	1	1	174	173	1	1	1	174	1	1	1	1	1	1	1	1	middle income
742	2005-2006	33302	56	Male	white	Living with partner	3.79	some college or AA degree	Minimal	0	no	no	never	30.68	overweight	no	no	no	no	no	no	no	no	no	7	3	Eligible	1	Censored	1	1	161	160	1	1	1	161	1	1	1	1	1	1	1	1	high income
743	2005-2006	33309	28	Female	black	Married	2.41	some college or AA degree	Minimal	0	no	no	never	18.17	low	no	no	no	no	no	no	no	no	no	11	5	Eligible	1	Censored	1	1	159	159	1	1	1	159	1	1	1	1	1	1	1	1	middle income
744	2005-2006	33317	28	Female	white	Married	5	college graduate or above	Minimal	0	no	no	never	27.19	overweight	no	no	no	no	no	no	no	no	no	11	4	Eligible	1	Censored	1	1	165	164	1	1	1	165	1	1	1	1	1	1	1	1	high income
745	2005-2006	33320	85	Female	black	Widowed	1.02	9-11th grade	Mild	0	no	no	never	23.64	normal	yes	no	no	no	no	yes	no	DM	no	6	3	Eligible	2	All other causes (residual)	2	2	74	72	1	1	1	74	2	2	1	1	1	1	1	1	low income
746	2005-2006	33321	63	Male	white	Married	3.41	some college or AA degree	Minimal	0	no	no	never	26.24	overweight	yes	no	no	no	no	no	no	IGT	no	8	3	Eligible	1	Censored	1	1	157	156	1	1	1	157	1	1	1	1	1	1	1	1	middle income
747	2005-2006	33327	20	Male	white	Never married	5	some college or AA degree	Minimal	0	no	no	current	20.09	normal	no	no	no	no	no	no	no	no	no	8	4	Eligible	1	Censored	1	1	179	179	1	1	1	179	1	1	1	1	1	1	1	1	high income
748	2005-2006	33328	52	Male	black	Never married	1.42	high school graduate	Minimal	0	no	no	current	22.63	normal	yes	no	no	no	no	no	no	DM	no	5	2	Eligible	1	Censored	1	1	180	180	1	1	1	180	1	1	1	1	1	1	1	1	middle income
749	2005-2006	33329	54	Male	white	Never married	1.99	some college or AA degree	Minimal	0	no	no	current	19.76	normal	yes	no	no	no	no	no	no	no	no	4	1	Eligible	1	Censored	1	1	177	176	1	1	1	177	1	1	1	1	1	1	1	1	middle income
750	2005-2006	33330	35	Female	white	Married	1.14	high school graduate	Minimal	0	no	no	current	38.11	overweight	no	no	no	no	no	yes	no	IGT	no	7	3	Eligible	1	Censored	1	1	163	162	1	1	1	163	1	1	1	1	1	1	1	1	low income
751	2005-2006	33331	56	Female	black	Divorced	0.65	9-11th grade	Moderately severe	0	no	no	current	38.45	overweight	yes	no	no	no	no	yes	no	no	no	4	1	Eligible	1	Censored	1	1	175	173	1	1	1	175	1	1	1	1	1	1	1	1	low income
752	2005-2006	33337	68	Female	black	Widowed	1.51	less than 9th grade	Mild	1	no	no	never	37.14	overweight	yes	yes	no	no	yes	yes	yes	DM	no	3	1	Eligible	1	Censored	1	1	171	170	1	1	1	171	1	1	1	1	1	1	1	1	middle income
753	2005-2006	33338	85	Female	white	Married	1.95	some college or AA degree	Minimal	0	no	no	never	27.95	overweight	yes	no	no	no	no	yes	no	IGT	no	6	1	Eligible	2	Diseases of heart (I00-I09, I11, I13, I20-I51)	1	2	81	80	2	2	1	81	2	2	2	2	2	2	1	1	middle income
754	2005-2006	33344	27	Male	black	Never married	5	high school graduate	Minimal	0	no	no	never	34.08	overweight	yes	no	no	no	no	no	no	no	no	7	2	Eligible	1	Censored	1	1	164	163	1	1	1	164	1	1	1	1	1	1	1	1	high income
755	2005-2006	33345	46	Female	white	Divorced	1.02	college graduate or above	Moderate	0	no	no	former	47.79	overweight	yes	no	no	no	no	no	no	no	no	6	2	Eligible	1	Censored	1	1	169	169	1	1	1	169	1	1	1	1	1	1	1	1	low income
756	2005-2006	33346	72	Female	mexican	Widowed	2.21	high school graduate	Minimal	0	no	no	former	32.73	overweight	yes	no	no	no	no	no	no	DM	no	5	1	Eligible	2	All other causes (residual)	1	1	99	97	1	1	1	99	2	2	1	1	1	1	1	1	middle income
757	2005-2006	33347	45	Male	mexican	Married	1.39	9-11th grade	Minimal	0	no	no	never	24.06	normal	no	no	no	no	no	no	no	no	no	12	5	Eligible	1	Censored	1	1	173	172	1	1	1	173	1	1	1	1	1	1	1	1	middle income
758	2005-2006	33348	23	Male	mexican	Never married	0.49	less than 9th grade	Minimal	0	no	no	former	24.54	normal	no	no	no	no	no	no	no	no	no	10	4	Eligible	1	Censored	1	1	158	156	1	1	1	158	1	1	1	1	1	1	1	1	low income
759	2005-2006	33356	70	Male	mexican	Married	2.8	high school graduate	Minimal	0	no	no	never	28.76	overweight	yes	no	no	no	no	no	no	no	no	10	4	Eligible	2	All other causes (residual)	1	1	17	16	1	1	1	17	2	2	1	1	1	1	1	1	middle income
760	2005-2006	33357	45	Female	mexican	Living with partner	2.24	some college or AA degree	Minimal	0	no	no	never	21	normal	yes	no	no	no	no	no	no	no	no	9	4	Eligible	1	Censored	1	1	161	160	1	1	1	161	1	1	1	1	1	1	1	1	middle income
761	2005-2006	33360	28	Male	black	Never married	2.61	high school graduate	Minimal	0	no	no	current	27.95	overweight	no	no	no	no	no	no	no	no	no	7	3	Eligible	1	Censored	1	1	165	165	1	1	1	165	1	1	1	1	1	1	1	1	middle income
762	2005-2006	33363	57	Female	white	Married	5	college graduate or above	Minimal	0	no	no	never	25.43	overweight	yes	no	no	no	no	yes	no	no	no	12	5	Eligible	1	Censored	1	1	176	175	1	1	1	176	1	1	1	1	1	1	1	1	high income
763	2005-2006	33364	48	Male	mexican	Married	4.65	less than 9th grade	Minimal	0	no	no	current	30.07	overweight	yes	no	no	no	no	no	no	no	no	5	0	Eligible	1	Censored	1	1	166	165	1	1	1	166	1	1	1	1	1	1	1	1	high income
764	2005-2006	33365	59	Male	mexican	Divorced	0.86	less than 9th grade	Minimal	0	no	no	current	26.25	overweight	no	no	no	no	no	no	no	no	no	6	2	Eligible	1	Censored	1	1	169	168	1	1	1	169	1	1	1	1	1	1	1	1	low income
765	2005-2006	33371	21	Female	other	Married	1.07	9-11th grade	Minimal	0	no	no	never	23.72	normal	no	no	no	no	no	no	no	no	no	8	4	Eligible	1	Censored	1	1	158	158	1	1	1	158	1	1	1	1	1	1	1	1	low income
766	2005-2006	33374	42	Male	mexican	Married	0.82	some college or AA degree	Minimal	0	no	no	never	27.89	overweight	no	no	no	no	no	no	no	DM	no	6	2	Eligible	1	Censored	1	1	172	171	1	1	1	172	1	1	1	1	1	1	1	1	low income
767	2005-2006	33375	31	Female	white	Married	3.42	college graduate or above	Minimal	0	no	no	never	19.23	normal	no	no	no	no	no	no	no	no	no	11	4	Eligible	1	Censored	1	1	157	156	1	1	1	157	1	1	1	1	1	1	1	1	middle income
768	2005-2006	33376	23	Female	white	Married	3.41	some college or AA degree	Minimal	0	no	no	current	29.19	overweight	no	no	no	no	no	no	no	no	no	6	1	Eligible	1	Censored	1	1	172	171	1	1	1	172	1	1	1	1	1	1	1	1	middle income
769	2005-2006	33377	51	Female	black	Married	5	college graduate or above	Minimal	0	no	no	never	21.48	normal	yes	no	no	no	no	no	no	no	no	7	3	Eligible	1	Censored	1	1	158	157	1	1	1	158	1	1	1	1	1	1	1	1	high income
770	2005-2006	33383	67	Male	other	Married	1.48	9-11th grade	Minimal	0	no	no	current	19.89	normal	yes	no	no	no	no	no	no	no	no	6	3	Eligible	1	Censored	1	1	173	173	1	1	1	173	1	1	1	1	1	1	1	1	middle income
771	2005-2006	33385	64	Female	white	Married	2.22	college graduate or above	Minimal	0	no	no	former	28.74	overweight	no	no	no	no	no	no	no	no	no	9	3	Eligible	1	Censored	1	1	175	174	1	1	1	175	1	1	1	1	1	1	1	1	middle income
772	2005-2006	33387	50	Male	white	Married	2.94	high school graduate	Minimal	0	no	no	former	33.89	overweight	no	no	no	no	no	no	no	no	no	5	1	Eligible	1	Censored	1	1	170	169	1	1	1	170	1	1	1	1	1	1	1	1	middle income
773	2005-2006	33390	46	Male	black	Never married	3.46	high school graduate	Minimal	0	no	no	former	26.49	overweight	yes	no	no	no	no	no	no	IGT	no	6	1	Eligible	2	Cerebrovascular diseases (I60-I69)	1	1	157	156	1	2	1	157	2	2	1	1	2	2	1	1	middle income
774	2005-2006	33397	25	Male	white	Never married	0.92	some college or AA degree	Minimal	0	no	no	former	22.33	normal	no	no	no	no	no	no	no	no	no	11	5	Eligible	1	Censored	1	1	176	175	1	1	1	176	1	1	1	1	1	1	1	1	low income
775	2005-2006	33406	53	Female	white	Never married	5	some college or AA degree	Minimal	0	no	no	former	28.2	overweight	no	no	no	no	no	yes	no	no	no	8	2	Eligible	1	Censored	1	1	178	176	1	1	1	178	1	1	1	1	1	1	1	1	high income
776	2005-2006	33409	21	Male	mexican	Never married	0.93	9-11th grade	Minimal	0	no	no	never	25.31	overweight	no	no	no	no	no	no	no	no	no	9	3	Eligible	1	Censored	1	1	165	164	1	1	1	165	1	1	1	1	1	1	1	1	low income
777	2005-2006	33410	43	Female	white	Married	0.96	some college or AA degree	Minimal	0	no	no	former	24.9	normal	no	no	no	no	no	no	no	no	no	11	5	Eligible	1	Censored	1	1	178	177	1	1	1	178	1	1	1	1	1	1	1	1	low income
778	2005-2006	33412	29	Male	mexican	Living with partner	0.41	9-11th grade	Minimal	0	no	no	current	21.96	normal	no	no	no	no	no	no	no	no	no	9	4	Eligible	1	Censored	1	1	172	171	1	1	1	172	1	1	1	1	1	1	1	1	low income
779	2005-2006	33413	34	Female	white	Living with partner	3	high school graduate	Minimal	0	no	no	current	29.69	overweight	no	no	no	no	no	no	no	no	no	7	2	Eligible	1	Censored	1	1	171	170	1	1	1	171	1	1	1	1	1	1	1	1	middle income
780	2005-2006	33414	21	Male	mexican	Never married	0.85	less than 9th grade	Minimal	0	no	no	current	20.43	normal	no	no	no	no	no	no	no	no	no	9	4	Eligible	1	Censored	1	1	159	159	1	1	1	159	1	1	1	1	1	1	1	1	low income
781	2005-2006	33416	70	Male	white	Married	1.56	less than 9th grade	Minimal	0	no	no	former	36.9	overweight	yes	no	no	no	no	yes	no	IGT	no	9	3	Eligible	1	Censored	1	1	170	169	1	1	1	170	1	1	1	1	1	1	1	1	middle income
782	2005-2006	33420	74	Female	white	Married	1.74	college graduate or above	Minimal	0	no	no	never	28.73	overweight	yes	no	no	no	no	yes	no	DM	no	5	1	Eligible	1	Censored	1	1	162	161	1	1	1	162	1	1	1	1	1	1	1	1	middle income
783	2005-2006	33425	44	Male	black	Separated	5	high school graduate	Minimal	0	no	no	never	27.81	overweight	yes	no	no	no	no	no	no	IGT	no	8	1	Eligible	1	Censored	1	1	171	171	1	1	1	171	1	1	1	1	1	1	1	1	high income
784	2005-2006	33426	43	Male	white	Married	1.64	some college or AA degree	Mild	0	no	no	current	29.25	overweight	yes	no	no	no	no	yes	no	no	no	4	0	Eligible	1	Censored	1	1	163	162	1	1	1	163	1	1	1	1	1	1	1	1	middle income
785	2005-2006	33428	62	Male	white	Married	2.49	less than 9th grade	Minimal	0	no	no	former	27.44	overweight	yes	no	no	no	no	no	no	no	no	7	2	Eligible	1	Censored	1	1	163	163	1	1	1	163	1	1	1	1	1	1	1	1	middle income
786	2005-2006	33430	42	Female	black	Divorced	4.22	college graduate or above	Mild	0	no	no	never	28.25	overweight	yes	no	no	no	no	no	no	no	no	9	3	Eligible	1	Censored	1	1	161	160	1	1	1	161	1	1	1	1	1	1	1	1	high income
787	2005-2006	33437	41	Male	other	Married	0.97	some college or AA degree	Mild	0	no	no	current	28.98	overweight	no	no	no	no	no	yes	no	no	no	7	2	Eligible	1	Censored	1	1	178	177	1	1	1	178	1	1	1	1	1	1	1	1	low income
788	2005-2006	33441	26	Female	white	Married	5	college graduate or above	Minimal	0	no	no	current	24.69	normal	no	no	no	no	no	no	no	no	no	9	3	Eligible	1	Censored	1	1	173	172	1	1	1	173	1	1	1	1	1	1	1	1	high income
789	2005-2006	33443	35	Male	white	Living with partner	1.36	high school graduate	Minimal	0	no	no	former	26.59	overweight	no	no	no	no	no	no	no	no	no	8	2	Eligible	1	Censored	1	1	167	166	1	1	1	167	1	1	1	1	1	1	1	1	middle income
790	2005-2006	33445	27	Female	other	Married	4.25	some college or AA degree	Moderate	0	no	no	current	21.97	normal	no	no	no	no	no	no	no	no	no	9	4	Eligible	1	Censored	1	1	167	167	1	1	1	167	1	1	1	1	1	1	1	1	high income
791	2005-2006	33446	37	Male	white	Married	5	college graduate or above	Minimal	0	no	no	never	26.23	overweight	no	no	no	no	no	yes	no	no	no	8	3	Eligible	1	Censored	1	1	167	166	1	1	1	167	1	1	1	1	1	1	1	1	high income
792	2005-2006	33450	64	Male	white	Married	5	high school graduate	Minimal	0	no	no	former	32.53	overweight	no	no	no	no	no	no	no	no	no	9	3	Eligible	1	Censored	1	1	171	171	1	1	1	171	1	1	1	1	1	1	1	1	high income
793	2005-2006	33451	47	Female	black	Separated	0.99	some college or AA degree	Minimal	0	no	no	never	50.04	overweight	no	no	no	no	no	yes	no	no	no	6	1	Eligible	1	Censored	1	1	177	176	1	1	1	177	1	1	1	1	1	1	1	1	low income
794	2005-2006	33452	59	Male	white	Married	5	some college or AA degree	Minimal	0	no	no	former	29.57	overweight	no	no	no	no	no	no	no	no	no	7	1	Eligible	2	Malignant neoplasms (C00-C97)	1	1	91	90	1	1	2	91	2	2	1	1	1	1	2	2	high income
795	2005-2006	33454	84	Male	black	Married	1.12	9-11th grade	Minimal	0	no	no	former	25.19	overweight	yes	no	no	no	no	yes	no	DM	no	6	1	Eligible	2	Malignant neoplasms (C00-C97)	1	1	3	3	1	1	2	3	2	2	1	1	1	1	2	2	low income
796	2005-2006	33464	46	Male	mexican	Married	1.2	9-11th grade	Minimal	0	no	no	never	28.76	overweight	no	no	no	no	no	no	no	no	no	11	4	Eligible	1	Censored	1	1	166	165	1	1	1	166	1	1	1	1	1	1	1	1	low income
797	2005-2006	33467	60	Male	white	Married	3.31	high school graduate	Minimal	1	yes	yes	never	43.58	overweight	no	yes	no	yes	no	no	no	DM	no	9	3	Eligible	2	All other causes (residual)	1	1	146	146	1	1	1	146	2	2	1	1	1	1	1	1	middle income
798	2005-2006	33469	46	Female	white	Married	5	some college or AA degree	Minimal	0	no	no	never	26.1	overweight	no	no	no	no	no	no	no	no	no	9	2	Eligible	1	Censored	1	1	172	171	1	1	1	172	1	1	1	1	1	1	1	1	high income
799	2005-2006	33476	49	Male	white	Married	5	college graduate or above	Minimal	0	no	no	never	39.67	overweight	no	no	no	no	no	yes	no	no	no	9	4	Eligible	1	Censored	1	1	171	170	1	1	1	171	1	1	1	1	1	1	1	1	high income
800	2005-2006	33477	29	Male	black	Never married	2.51	some college or AA degree	Mild	0	no	no	current	34.65	overweight	yes	no	no	no	no	no	no	no	no	5	2	Eligible	1	Censored	1	1	177	177	1	1	1	177	1	1	1	1	1	1	1	1	middle income
801	2005-2006	33478	70	Female	white	Married	5	college graduate or above	Minimal	0	no	no	never	23.96	normal	yes	no	no	no	no	no	no	no	no	7	3	Eligible	1	Censored	1	1	167	166	1	1	1	167	1	1	1	1	1	1	1	1	high income
802	2005-2006	33483	60	Female	black	Married	2.26	9-11th grade	Minimal	0	no	no	never	30.47	overweight	yes	no	no	no	no	no	no	DM	no	4	1	Eligible	1	Censored	1	1	171	170	1	1	1	171	1	1	1	1	1	1	1	1	middle income
803	2005-2006	33485	44	Female	mexican	Married	2.07	less than 9th grade	Moderately severe	0	no	no	never	25.86	overweight	no	no	no	no	no	no	no	no	no	9	3	Eligible	1	Censored	1	1	175	174	1	1	1	175	1	1	1	1	1	1	1	1	middle income
804	2005-2006	33487	39	Male	white	Married	0.51	high school graduate	Minimal	0	no	no	current	22.76	normal	yes	no	no	no	no	no	no	no	no	8	4	Eligible	1	Censored	1	1	166	165	1	1	1	166	1	1	1	1	1	1	1	1	low income
805	2005-2006	33489	32	Female	white	Living with partner	5	college graduate or above	Minimal	0	no	no	current	21.03	normal	no	no	no	no	no	no	no	no	no	9	4	Eligible	1	Censored	1	1	159	158	1	1	1	159	1	1	1	1	1	1	1	1	high income
806	2005-2006	33492	45	Male	black	Divorced	3.37	high school graduate	Minimal	0	no	no	never	44.15	overweight	yes	no	no	no	no	no	no	no	no	4	2	Eligible	2	Diseases of heart (I00-I09, I11, I13, I20-I51)	1	1	27	26	2	2	1	27	2	2	2	2	2	2	1	1	middle income
807	2005-2006	33500	53	Male	black	Married	2.71	9-11th grade	Minimal	0	no	no	never	52.94	overweight	yes	no	no	no	no	yes	no	DM	no	5	2	Eligible	1	Censored	1	1	170	168	1	1	1	170	1	1	1	1	1	1	1	1	middle income
808	2005-2006	33509	32	Male	mexican	Never married	2.72	college graduate or above	Minimal	0	no	no	current	29.81	overweight	no	no	no	no	no	no	no	no	no	8	2	Eligible	1	Censored	1	1	175	175	1	1	1	175	1	1	1	1	1	1	1	1	middle income
809	2005-2006	33517	71	Male	mexican	Divorced	1.84	less than 9th grade	Moderately severe	0	no	no	former	27	overweight	no	no	no	no	no	yes	no	no	no	6	1	Eligible	1	Censored	1	1	161	160	1	1	1	161	1	1	1	1	1	1	1	1	middle income
810	2005-2006	33518	20	Male	white	Never married	1.71	high school graduate	Minimal	0	no	no	current	32.64	overweight	no	no	no	no	no	no	no	no	no	6	2	Eligible	1	Censored	1	1	178	177	1	1	1	178	1	1	1	1	1	1	1	1	middle income
811	2005-2006	33519	39	Male	other	Never married	2.3	college graduate or above	Mild	0	no	no	current	23.33	normal	no	no	no	no	no	yes	no	no	no	10	5	Eligible	1	Censored	1	1	179	178	1	1	1	179	1	1	1	1	1	1	1	1	middle income
812	2005-2006	33520	74	Male	white	Married	2.46	college graduate or above	Minimal	0	no	no	never	25.41	overweight	yes	no	no	no	no	yes	no	no	no	9	3	Eligible	1	Censored	1	1	167	166	1	1	1	167	1	1	1	1	1	1	1	1	middle income
813	2005-2006	33527	63	Male	white	Divorced	1.92	high school graduate	Minimal	0	no	no	never	29.96	overweight	yes	no	no	no	no	no	no	no	no	9	4	Eligible	2	Diseases of heart (I00-I09, I11, I13, I20-I51)	1	1	77	76	2	2	1	77	2	2	2	2	2	2	1	1	middle income
814	2005-2006	33529	30	Female	white	Divorced	1.77	9-11th grade	Minimal	0	no	no	current	35.04	overweight	no	no	no	no	no	yes	no	no	no	7	3	Eligible	1	Censored	1	1	162	161	1	1	1	162	1	1	1	1	1	1	1	1	middle income
815	2005-2006	33530	56	Female	white	Married	4.29	high school graduate	Minimal	0	no	no	never	24.13	normal	no	no	no	no	no	no	no	no	no	11	4	Eligible	1	Censored	1	1	158	157	1	1	1	158	1	1	1	1	1	1	1	1	high income
816	2005-2006	33531	82	Male	white	Married	3.24	some college or AA degree	Mild	0	no	no	never	29.09	overweight	yes	no	no	no	no	yes	no	no	no	10	4	Eligible	2	Diseases of heart (I00-I09, I11, I13, I20-I51)	1	1	56	56	2	2	1	56	2	2	2	2	2	2	1	1	middle income
817	2005-2006	33532	38	Female	black	Married	2.56	some college or AA degree	Minimal	0	no	no	never	29.02	overweight	no	no	no	no	no	no	no	no	no	11	4	Eligible	1	Censored	1	1	173	173	1	1	1	173	1	1	1	1	1	1	1	1	middle income
818	2005-2006	33534	78	Male	white	Married	1.21	less than 9th grade	Minimal	0	no	no	former	24.34	normal	yes	no	no	no	no	yes	no	IGT	no	8	2	Eligible	2	All other causes (residual)	1	2	55	54	1	1	1	55	2	2	1	1	1	1	1	1	low income
819	2005-2006	33536	22	Male	white	Never married	5	some college or AA degree	Minimal	0	no	no	never	21.84	normal	no	no	no	no	no	no	no	no	no	10	4	Eligible	1	Censored	1	1	178	177	1	1	1	178	1	1	1	1	1	1	1	1	high income
820	2005-2006	33543	76	Male	white	Married	3.41	high school graduate	Minimal	0	no	no	never	20.83	normal	yes	no	no	no	no	no	no	DM	no	11	5	Eligible	2	Alzheimer's disease (G30)	1	1	51	50	1	1	1	51	2	2	1	1	1	1	1	1	middle income
821	2005-2006	33544	38	Female	white	Married	5	college graduate or above	Minimal	0	no	no	never	20.59	normal	no	no	no	no	no	no	no	no	no	13	6	Eligible	1	Censored	1	1	171	171	1	1	1	171	1	1	1	1	1	1	1	1	high income
822	2005-2006	33546	29	Female	mexican	Living with partner	4.5	9-11th grade	Minimal	0	no	no	former	23.62	normal	no	no	no	no	no	no	no	no	no	10	4	Eligible	1	Censored	1	1	173	172	1	1	1	173	1	1	1	1	1	1	1	1	high income
823	2005-2006	33552	67	Female	other	Separated	0.39	less than 9th grade	Minimal	0	no	no	never	21.8	normal	no	no	no	no	no	no	no	no	no	10	4	Eligible	1	Censored	1	1	165	165	1	1	1	165	1	1	1	1	1	1	1	1	low income
824	2005-2006	33554	39	Male	black	Living with partner	2.65	high school graduate	Moderate	0	no	no	former	22.36	normal	yes	no	no	no	no	no	no	no	no	9	3	Eligible	1	Censored	1	1	179	179	1	1	1	179	1	1	1	1	1	1	1	1	middle income
825	2005-2006	33561	83	Female	white	Widowed	1.21	high school graduate	Mild	0	no	no	never	35.49	overweight	yes	no	no	no	no	yes	no	no	no	5	2	Eligible	2	Diseases of heart (I00-I09, I11, I13, I20-I51)	1	1	121	120	2	2	1	121	2	2	2	2	2	2	1	1	low income
826	2005-2006	33563	54	Female	white	Married	3.01	high school graduate	Mild	0	no	no	never	34.67	overweight	no	no	no	no	no	no	no	no	no	6	2	Eligible	1	Censored	1	1	166	165	1	1	1	166	1	1	1	1	1	1	1	1	middle income
827	2005-2006	33565	57	Male	white	Married	1.44	high school graduate	Minimal	0	no	no	current	21.74	normal	no	no	no	no	no	yes	no	no	no	8	4	Eligible	1	Censored	1	1	157	156	1	1	1	157	1	1	1	1	1	1	1	1	middle income
828	2005-2006	33569	79	Female	white	Married	2.61	high school graduate	Minimal	0	no	no	never	25.03	overweight	yes	no	no	no	no	yes	no	no	no	9	2	Eligible	2	Diseases of heart (I00-I09, I11, I13, I20-I51)	1	1	60	59	2	2	1	60	2	2	2	2	2	2	1	1	middle income
829	2005-2006	33570	44	Female	black	Divorced	5	high school graduate	Mild	0	no	no	current	25.12	overweight	yes	no	no	no	no	no	no	no	no	4	0	Eligible	1	Censored	1	1	173	172	1	1	1	173	1	1	1	1	1	1	1	1	high income
830	2005-2006	33574	24	Male	white	Married	1.93	9-11th grade	Minimal	0	no	no	current	33.88	overweight	no	no	no	no	no	no	no	no	no	6	2	Eligible	1	Censored	1	1	162	161	1	1	1	162	1	1	1	1	1	1	1	1	middle income
831	2005-2006	33576	68	Female	white	Married	2.68	high school graduate	Minimal	0	no	no	never	25.33	overweight	no	no	no	no	no	yes	no	no	no	12	5	Eligible	1	Censored	1	1	175	174	1	1	1	175	1	1	1	1	1	1	1	1	middle income
832	2005-2006	33577	55	Female	white	Divorced	0.63	some college or AA degree	Minimal	0	no	no	former	27.58	overweight	no	no	no	no	no	no	no	no	no	10	3	Eligible	1	Censored	1	1	179	179	1	1	1	179	1	1	1	1	1	1	1	1	low income
833	2005-2006	33585	50	Male	white	Divorced	0.87	some college or AA degree	Moderately severe	0	no	no	current	26.99	overweight	no	no	no	no	no	yes	yes	no	no	7	2	Eligible	2	Chronic lower respiratory diseases (J40-J47)	1	1	157	157	1	1	1	157	2	2	1	1	1	1	1	1	low income
834	2005-2006	33587	45	Female	white	Married	3.21	some college or AA degree	Minimal	0	no	no	former	32.68	overweight	no	no	no	no	no	no	no	no	no	6	2	Eligible	1	Censored	1	1	174	173	1	1	1	174	1	1	1	1	1	1	1	1	middle income
835	2005-2006	33589	20	Female	other	Married	0.83	some college or AA degree	Mild	0	no	no	former	26.7	overweight	no	no	no	no	no	no	no	no	no	8	2	Eligible	1	Censored	1	1	170	169	1	1	1	170	1	1	1	1	1	1	1	1	low income
836	2005-2006	33591	65	Female	mexican	Divorced	2.3	college graduate or above	Mild	0	no	no	never	27.57	overweight	no	no	no	no	no	no	no	no	no	13	6	Eligible	1	Censored	1	1	160	159	1	1	1	160	1	1	1	1	1	1	1	1	middle income
837	2005-2006	33592	62	Male	black	Married	5	high school graduate	Minimal	0	yes	no	former	24.66	normal	yes	yes	no	no	no	yes	no	no	no	9	3	Eligible	1	Censored	1	1	160	160	1	1	1	160	1	1	1	1	1	1	1	1	high income
838	2005-2006	33594	75	Male	black	Married	3.75	college graduate or above	Minimal	0	no	no	never	28.54	overweight	yes	no	no	no	no	no	no	no	no	9	2	Eligible	2	Malignant neoplasms (C00-C97)	1	1	127	126	1	1	2	127	2	2	1	1	1	1	2	2	high income
839	2005-2006	33604	59	Female	white	Married	2.27	9-11th grade	Moderately severe	1	yes	no	current	26.39	overweight	yes	yes	yes	no	no	yes	yes	no	no	4	0	Eligible	2	Chronic lower respiratory diseases (J40-J47)	2	2	86	85	1	1	1	86	2	2	1	1	1	1	1	1	middle income
840	2005-2006	33605	68	Female	white	Widowed	1.22	some college or AA degree	Mild	0	no	no	never	44.17	overweight	yes	no	no	no	no	no	no	no	no	7	2	Eligible	2	Diseases of heart (I00-I09, I11, I13, I20-I51)	1	1	139	139	2	2	1	139	2	2	2	2	2	2	1	1	low income
841	2005-2006	33606	31	Female	black	Married	1.62	high school graduate	Minimal	0	no	no	never	32.31	overweight	yes	no	no	no	no	no	no	no	no	10	5	Eligible	1	Censored	1	1	176	175	1	1	1	176	1	1	1	1	1	1	1	1	middle income
842	2005-2006	33608	39	Male	white	Divorced	5	college graduate or above	Minimal	0	no	no	never	21.24	normal	no	no	no	no	no	no	no	no	no	11	5	Eligible	1	Censored	1	1	176	174	1	1	1	176	1	1	1	1	1	1	1	1	high income
843	2005-2006	33612	35	Male	white	Married	5	college graduate or above	Minimal	0	no	no	never	33.04	overweight	no	no	no	no	no	no	no	no	no	7	2	Eligible	1	Censored	1	1	171	171	1	1	1	171	1	1	1	1	1	1	1	1	high income
844	2005-2006	33614	65	Female	white	Married	3.79	high school graduate	Minimal	0	no	no	never	45.8	overweight	yes	no	no	no	no	yes	no	no	no	9	3	Eligible	1	Censored	1	1	168	167	1	1	1	168	1	1	1	1	1	1	1	1	high income
845	2005-2006	33616	48	Male	black	Married	5	high school graduate	Minimal	0	no	no	current	31	overweight	yes	no	no	no	no	no	no	no	no	5	1	Eligible	1	Censored	1	1	161	161	1	1	1	161	1	1	1	1	1	1	1	1	high income
846	2005-2006	33617	48	Male	white	Married	4.68	high school graduate	Mild	0	no	no	former	25.12	overweight	no	no	no	no	no	yes	no	no	no	10	4	Eligible	1	Censored	1	1	170	169	1	1	1	170	1	1	1	1	1	1	1	1	high income
847	2005-2006	33621	63	Male	white	Married	4.68	college graduate or above	Minimal	0	no	no	former	28.18	overweight	yes	no	no	no	no	no	no	no	no	5	1	Eligible	1	Censored	1	1	173	172	1	1	1	173	1	1	1	1	1	1	1	1	high income
848	2005-2006	33625	81	Female	white	Married	1.56	high school graduate	Minimal	0	no	no	never	25.15	overweight	no	no	no	no	no	no	no	no	no	8	2	Eligible	2	Cerebrovascular diseases (I60-I69)	1	1	21	20	1	2	1	21	2	2	1	1	2	2	1	1	middle income
849	2005-2006	33627	46	Male	white	Divorced	5	college graduate or above	Minimal	0	no	no	never	26.74	overweight	no	no	no	no	no	no	no	no	no	10	4	Eligible	1	Censored	1	1	177	176	1	1	1	177	1	1	1	1	1	1	1	1	high income
850	2005-2006	33629	34	Female	white	Married	3.62	high school graduate	Minimal	0	no	no	current	32.95	overweight	no	no	no	no	no	no	no	no	no	6	2	Eligible	1	Censored	1	1	163	162	1	1	1	163	1	1	1	1	1	1	1	1	high income
851	2005-2006	33630	36	Female	black	Divorced	0.34	9-11th grade	Mild	0	no	no	current	24.43	normal	yes	no	no	no	no	no	no	no	no	8	4	Eligible	1	Censored	1	1	159	158	1	1	1	159	1	1	1	1	1	1	1	1	low income
852	2005-2006	33634	50	Male	white	Divorced	1.53	some college or AA degree	Minimal	0	no	no	current	29.91	overweight	no	no	no	no	no	yes	no	DM	no	4	0	Eligible	1	Censored	1	1	167	167	1	1	1	167	1	1	1	1	1	1	1	1	middle income
853	2005-2006	33635	44	Male	white	Married	5	high school graduate	Moderate	0	no	no	current	41.43	overweight	no	no	no	no	no	no	no	no	no	3	0	Eligible	1	Censored	1	1	176	175	1	1	1	176	1	1	1	1	1	1	1	1	high income
854	2005-2006	33637	28	Female	white	Married	3.25	some college or AA degree	Minimal	0	no	no	current	26.1	overweight	no	no	no	no	no	no	no	no	no	9	4	Eligible	1	Censored	1	1	176	175	1	1	1	176	1	1	1	1	1	1	1	1	middle income
855	2005-2006	33642	77	Female	white	Married	3.56	some college or AA degree	Minimal	0	no	no	current	18.69	normal	yes	no	no	no	no	no	no	IGT	no	5	2	Eligible	1	Censored	1	1	178	177	1	1	1	178	1	1	1	1	1	1	1	1	high income
856	2005-2006	33643	41	Female	white	Divorced	1.33	some college or AA degree	Mild	0	no	no	never	31.87	overweight	no	no	no	no	no	no	no	DM	no	8	3	Eligible	1	Censored	1	1	160	159	1	1	1	160	1	1	1	1	1	1	1	1	middle income
857	2005-2006	33645	25	Female	mexican	Married	4.22	some college or AA degree	Minimal	0	no	no	never	25.72	overweight	no	no	no	no	no	no	no	no	no	12	5	Eligible	1	Censored	1	1	177	176	1	1	1	177	1	1	1	1	1	1	1	1	high income
858	2005-2006	33647	35	Male	black	Married	2.35	college graduate or above	Minimal	0	no	no	former	47.57	overweight	yes	no	no	no	no	no	no	no	no	6	1	Eligible	1	Censored	1	1	157	157	1	1	1	157	1	1	1	1	1	1	1	1	middle income
859	2005-2006	33652	32	Male	black	Married	2.14	high school graduate	Minimal	0	no	no	never	31.45	overweight	no	no	no	no	no	no	no	IGT	no	9	3	Eligible	1	Censored	1	1	155	154	1	1	1	155	1	1	1	1	1	1	1	1	middle income
860	2005-2006	33657	23	Female	black	Never married	0.16	high school graduate	Minimal	0	no	no	never	32.38	overweight	no	no	no	no	no	no	no	no	no	9	4	Eligible	1	Censored	1	1	157	157	1	1	1	157	1	1	1	1	1	1	1	1	low income
861	2005-2006	33658	41	Female	white	Living with partner	1.63	college graduate or above	Minimal	0	no	no	former	26.07	overweight	no	no	no	no	no	no	no	no	no	10	4	Eligible	1	Censored	1	1	173	172	1	1	1	173	1	1	1	1	1	1	1	1	middle income
862	2005-2006	33659	35	Female	black	Separated	1.03	high school graduate	Minimal	0	no	no	never	32.53	overweight	no	no	no	no	no	no	no	no	no	6	2	Eligible	1	Censored	1	1	156	155	1	1	1	156	1	1	1	1	1	1	1	1	low income
863	2005-2006	33660	59	Female	white	Widowed	5	college graduate or above	Minimal	0	no	no	never	21.33	normal	no	no	no	no	no	yes	no	no	no	12	5	Eligible	1	Censored	1	1	172	172	1	1	1	172	1	1	1	1	1	1	1	1	high income
864	2005-2006	33662	45	Female	white	Divorced	1.82	college graduate or above	Mild	0	no	no	current	24.28	normal	no	no	no	no	no	no	no	no	no	10	4	Eligible	1	Censored	1	1	176	176	1	1	1	176	1	1	1	1	1	1	1	1	middle income
865	2005-2006	33663	76	Male	white	Divorced	1.29	college graduate or above	Minimal	1	no	yes	never	35.72	overweight	no	yes	no	no	yes	no	no	DM	no	8	3	Eligible	2	Malignant neoplasms (C00-C97)	1	1	108	107	1	1	2	108	2	2	1	1	1	1	2	2	low income
866	2005-2006	33666	71	Male	white	Married	3.41	some college or AA degree	Mild	0	no	no	former	23.28	normal	yes	no	no	no	no	yes	no	IGT	no	8	2	Eligible	2	Diseases of heart (I00-I09, I11, I13, I20-I51)	1	1	113	112	2	2	1	113	2	2	2	2	2	2	1	1	middle income
867	2005-2006	33667	79	Male	mexican	Widowed	2.61	9-11th grade	Mild	0	no	no	former	33.58	overweight	yes	no	no	no	no	yes	yes	no	no	6	0	Eligible	2	Diseases of heart (I00-I09, I11, I13, I20-I51)	1	2	46	44	2	2	1	46	2	2	2	2	2	2	1	1	middle income
868	2005-2006	33668	48	Female	black	Separated	3.48	some college or AA degree	Minimal	0	no	no	former	26.48	overweight	yes	no	no	no	no	no	no	no	no	7	1	Eligible	1	Censored	1	1	158	157	1	1	1	158	1	1	1	1	1	1	1	1	middle income
869	2005-2006	33669	46	Male	white	Married	5	college graduate or above	Minimal	0	no	no	never	24.13	normal	yes	no	no	no	no	no	no	no	no	9	3	Eligible	1	Censored	1	1	175	175	1	1	1	175	1	1	1	1	1	1	1	1	high income
870	2005-2006	33673	85	Male	white	Married	1.19	some college or AA degree	Minimal	0	no	no	former	31.89	overweight	no	no	no	no	no	yes	yes	IGT	no	5	1	Eligible	2	All other causes (residual)	1	1	86	85	1	1	1	86	2	2	1	1	1	1	1	1	low income
871	2005-2006	33675	56	Female	white	Never married	1.6	some college or AA degree	Mild	1	no	yes	never	38.29	overweight	yes	yes	yes	no	no	yes	no	DM	no	7	2	Eligible	1	Censored	1	1	166	165	1	1	1	166	1	1	1	1	1	1	1	1	middle income
872	2005-2006	33681	29	Male	white	Living with partner	5	college graduate or above	Minimal	0	no	no	never	30.16	overweight	no	no	no	no	no	no	no	no	no	7	2	Eligible	1	Censored	1	1	179	179	1	1	1	179	1	1	1	1	1	1	1	1	high income
873	2005-2006	33682	38	Female	white	Never married	5	college graduate or above	Minimal	0	no	no	never	22.94	normal	no	no	no	no	no	no	no	no	no	12	5	Eligible	1	Censored	1	1	178	177	1	1	1	178	1	1	1	1	1	1	1	1	high income
874	2005-2006	33684	74	Male	white	Married	2.61	high school graduate	Minimal	1	no	yes	never	36.02	overweight	yes	yes	no	no	no	yes	no	no	no	8	2	Eligible	1	Censored	1	1	173	172	1	1	1	173	1	1	1	1	1	1	1	1	middle income
875	2005-2006	33687	53	Female	mexican	Married	0.74	less than 9th grade	Minimal	0	no	no	never	34.46	overweight	yes	no	no	no	no	no	no	no	no	9	4	Eligible	1	Censored	1	1	166	164	1	1	1	166	1	1	1	1	1	1	1	1	low income
876	2005-2006	33688	76	Male	white	Married	2.34	high school graduate	Minimal	1	no	yes	former	25.71	overweight	yes	yes	no	no	no	yes	no	DM	no	6	1	Eligible	2	Diseases of heart (I00-I09, I11, I13, I20-I51)	1	1	78	78	2	2	1	78	2	2	2	2	2	2	1	1	middle income
877	2005-2006	33690	27	Female	other	Never married	1.62	high school graduate	Minimal	0	no	no	never	26.55	overweight	no	no	no	no	no	no	no	no	no	11	4	Eligible	1	Censored	1	1	159	158	1	1	1	159	1	1	1	1	1	1	1	1	middle income
878	2005-2006	33691	58	Female	black	Married	1.55	high school graduate	Minimal	0	no	no	never	33.79	overweight	yes	no	no	no	no	no	no	DM	no	3	1	Eligible	1	Censored	1	1	161	160	1	1	1	161	1	1	1	1	1	1	1	1	middle income
879	2005-2006	33694	54	Male	white	Divorced	2.42	high school graduate	Minimal	0	no	no	never	39.18	overweight	yes	no	no	no	no	no	no	DM	no	4	1	Eligible	1	Censored	1	1	176	175	1	1	1	176	1	1	1	1	1	1	1	1	middle income
880	2005-2006	33696	61	Male	white	Married	2.49	high school graduate	Mild	0	no	no	current	27.74	overweight	no	no	no	no	no	yes	no	DM	no	5	1	Eligible	2	Diseases of heart (I00-I09, I11, I13, I20-I51)	1	1	154	153	2	2	1	154	2	2	2	2	2	2	1	1	middle income
881	2005-2006	33698	75	Male	white	Married	1.21	less than 9th grade	Minimal	0	no	no	never	37.04	overweight	no	no	no	no	no	yes	no	IGT	no	5	1	Eligible	2	All other causes (residual)	1	1	147	146	1	1	1	147	2	2	1	1	1	1	1	1	low income
882	2005-2006	33699	37	Male	black	Never married	5	college graduate or above	Minimal	0	no	no	never	35.84	overweight	no	no	no	no	no	no	no	no	no	9	3	Eligible	1	Censored	1	1	180	179	1	1	1	180	1	1	1	1	1	1	1	1	high income
883	2005-2006	33700	29	Male	other	Married	1.55	college graduate or above	Minimal	0	no	no	never	32.93	overweight	no	no	no	no	no	no	no	no	no	9	3	Eligible	1	Censored	1	1	166	166	1	1	1	166	1	1	1	1	1	1	1	1	middle income
884	2005-2006	33709	53	Male	white	Divorced	2.61	some college or AA degree	Minimal	0	no	no	current	25.09	overweight	no	no	no	no	no	no	no	no	no	6	1	Eligible	1	Censored	1	1	165	164	1	1	1	165	1	1	1	1	1	1	1	1	middle income
885	2005-2006	33711	20	Male	mexican	Never married	5	high school graduate	Minimal	0	no	no	former	19.23	normal	no	no	no	no	no	no	no	no	no	9	3	Eligible	1	Censored	1	1	173	172	1	1	1	173	1	1	1	1	1	1	1	1	high income
886	2005-2006	33712	23	Female	mexican	Never married	1.56	some college or AA degree	Minimal	0	no	no	never	22.75	normal	no	no	no	no	no	no	no	no	no	13	6	Eligible	1	Censored	1	1	165	164	1	1	1	165	1	1	1	1	1	1	1	1	middle income
887	2005-2006	33713	62	Male	other	Married	5	college graduate or above	Minimal	1	no	no	former	30.74	overweight	yes	yes	no	no	yes	yes	yes	no	no	7	2	Eligible	1	Censored	1	1	167	166	1	1	1	167	1	1	1	1	1	1	1	1	high income
888	2005-2006	33715	45	Female	black	Married	2.33	college graduate or above	Minimal	0	no	no	never	21.06	normal	no	no	no	no	no	no	no	no	no	10	4	Eligible	1	Censored	1	1	179	179	1	1	1	179	1	1	1	1	1	1	1	1	middle income
889	2005-2006	33726	66	Male	mexican	Married	0.94	less than 9th grade	Minimal	0	no	no	never	39.61	overweight	no	no	no	no	no	yes	no	DM	no	5	2	Eligible	1	Censored	1	1	175	174	1	1	1	175	1	1	1	1	1	1	1	1	low income
890	2005-2006	33727	57	Female	black	Separated	2.1	some college or AA degree	Moderately severe	0	no	no	never	30.56	overweight	yes	no	no	no	no	yes	no	no	no	7	2	Eligible	1	Censored	1	1	161	161	1	1	1	161	1	1	1	1	1	1	1	1	middle income
891	2005-2006	33728	34	Male	mexican	Divorced	4.39	high school graduate	Minimal	0	no	no	never	29.31	overweight	no	no	no	no	no	no	no	IGT	no	10	3	Eligible	1	Censored	1	1	173	173	1	1	1	173	1	1	1	1	1	1	1	1	high income
892	2005-2006	33729	69	Female	black	Divorced	1.95	high school graduate	Minimal	0	no	no	never	22.16	normal	yes	no	no	no	no	yes	no	no	no	7	3	Eligible	1	Censored	1	1	180	179	1	1	1	180	1	1	1	1	1	1	1	1	middle income
893	2005-2006	33731	26	Male	black	Never married	1.16	9-11th grade	Minimal	0	no	no	never	45.39	overweight	yes	no	no	no	no	no	no	DM	no	5	2	Eligible	1	Censored	1	1	174	173	1	1	1	174	1	1	1	1	1	1	1	1	low income
894	2005-2006	33734	25	Male	mexican	Married	0.95	less than 9th grade	Minimal	0	no	no	current	23.16	normal	no	no	no	no	no	no	no	no	no	7	3	Eligible	1	Censored	1	1	176	175	1	1	1	176	1	1	1	1	1	1	1	1	low income
895	2005-2006	33735	36	Female	white	Never married	5	college graduate or above	Mild	0	no	no	never	25.44	overweight	no	no	no	no	no	no	no	no	no	9	3	Eligible	1	Censored	1	1	161	160	1	1	1	161	1	1	1	1	1	1	1	1	high income
896	2005-2006	33736	54	Female	white	Married	1.05	some college or AA degree	Minimal	0	no	no	never	26.05	overweight	no	no	no	no	no	no	no	no	no	11	4	Eligible	1	Censored	1	1	176	175	1	1	1	176	1	1	1	1	1	1	1	1	low income
897	2005-2006	33737	47	Female	white	Married	3.21	college graduate or above	Minimal	0	no	no	former	21.29	normal	no	no	no	no	no	no	no	no	no	9	4	Eligible	1	Censored	1	1	175	174	1	1	1	175	1	1	1	1	1	1	1	1	middle income
898	2005-2006	33739	25	Male	white	Never married	3.67	college graduate or above	Minimal	0	no	no	current	24.81	normal	yes	no	no	no	no	no	no	no	no	6	2	Eligible	1	Censored	1	1	167	166	1	1	1	167	1	1	1	1	1	1	1	1	high income
899	2005-2006	33743	26	Male	black	Living with partner	1.24	high school graduate	Minimal	0	no	no	never	26.96	overweight	yes	no	no	no	no	no	no	no	no	8	3	Eligible	1	Censored	1	1	164	163	1	1	1	164	1	1	1	1	1	1	1	1	low income
900	2005-2006	33744	48	Female	white	Married	0.94	high school graduate	Moderate	1	no	no	current	28.54	overweight	yes	yes	no	no	yes	yes	no	no	no	6	2	Eligible	2	Malignant neoplasms (C00-C97)	1	1	98	98	1	1	2	98	2	2	1	1	1	1	2	2	low income
901	2005-2006	33745	46	Male	white	Married	5	college graduate or above	Minimal	0	no	no	current	26.11	overweight	no	no	no	no	no	no	no	no	no	6	2	Eligible	1	Censored	1	1	164	163	1	1	1	164	1	1	1	1	1	1	1	1	high income
902	2005-2006	33748	39	Female	black	Divorced	0.56	9-11th grade	Moderate	0	no	no	never	28.38	overweight	yes	no	no	no	no	yes	no	DM	no	5	2	Eligible	1	Censored	1	1	158	158	1	1	1	158	1	1	1	1	1	1	1	1	low income
903	2005-2006	33750	29	Male	white	Living with partner	2.75	high school graduate	Minimal	0	no	no	never	23.6	normal	no	no	no	no	no	no	no	no	no	10	4	Eligible	1	Censored	1	1	170	169	1	1	1	170	1	1	1	1	1	1	1	1	middle income
904	2005-2006	33751	51	Male	white	Divorced	2.51	some college or AA degree	Moderately severe	0	no	no	current	23.36	normal	no	no	no	no	no	yes	no	no	no	9	4	Eligible	1	Censored	1	1	159	158	1	1	1	159	1	1	1	1	1	1	1	1	middle income
905	2005-2006	33754	48	Male	mexican	Married	5	some college or AA degree	Minimal	0	no	no	never	23.82	normal	no	no	no	no	no	no	no	no	no	10	4	Eligible	1	Censored	1	1	175	174	1	1	1	175	1	1	1	1	1	1	1	1	high income
906	2005-2006	33755	23	Female	white	Never married	4.05	9-11th grade	Minimal	0	no	no	current	36.46	overweight	no	no	no	no	no	no	no	no	no	8	3	Eligible	1	Censored	1	1	158	157	1	1	1	158	1	1	1	1	1	1	1	1	high income
907	2005-2006	33756	43	Female	white	Married	5	some college or AA degree	Mild	0	no	no	never	31.88	overweight	no	no	no	no	no	no	no	no	no	9	4	Eligible	1	Censored	1	1	158	157	1	1	1	158	1	1	1	1	1	1	1	1	high income
908	2005-2006	33761	54	Male	white	Married	5	college graduate or above	Minimal	0	no	no	never	28.39	overweight	no	no	no	no	no	no	no	no	no	9	3	Eligible	1	Censored	1	1	163	161	1	1	1	163	1	1	1	1	1	1	1	1	high income
909	2005-2006	33762	44	Male	white	Never married	5	college graduate or above	Minimal	0	no	no	never	28.12	overweight	yes	no	no	no	no	no	no	no	no	7	2	Eligible	1	Censored	1	1	180	179	1	1	1	180	1	1	1	1	1	1	1	1	high income
910	2005-2006	33765	41	Male	black	Never married	3.57	some college or AA degree	Minimal	0	no	no	never	26.73	overweight	no	no	no	no	no	no	no	no	no	9	3	Eligible	1	Censored	1	1	175	174	1	1	1	175	1	1	1	1	1	1	1	1	high income
911	2005-2006	33767	47	Female	mexican	Divorced	4.92	college graduate or above	Mild	0	no	no	never	35.76	overweight	yes	no	no	no	no	no	no	no	no	8	2	Eligible	1	Censored	1	1	160	159	1	1	1	160	1	1	1	1	1	1	1	1	high income
912	2005-2006	33768	65	Female	white	Married	3.99	high school graduate	Minimal	0	no	no	former	36.63	overweight	no	no	no	no	no	yes	no	no	no	6	1	Eligible	1	Censored	1	1	170	169	1	1	1	170	1	1	1	1	1	1	1	1	high income
913	2005-2006	33770	47	Male	white	Divorced	4.76	high school graduate	Minimal	0	no	no	never	32.97	overweight	yes	no	no	no	no	no	no	no	no	8	4	Eligible	1	Censored	1	1	172	171	1	1	1	172	1	1	1	1	1	1	1	1	high income
914	2005-2006	33771	66	Male	mexican	Married	0.75	less than 9th grade	Minimal	0	no	no	current	27.52	overweight	no	no	no	no	no	no	no	DM	no	7	2	Eligible	1	Censored	1	1	174	173	1	1	1	174	1	1	1	1	1	1	1	1	low income
915	2005-2006	33775	50	Male	black	Married	5	college graduate or above	Minimal	0	no	no	never	25.86	overweight	no	no	no	no	no	no	no	DM	no	9	3	Eligible	1	Censored	1	1	175	174	1	1	1	175	1	1	1	1	1	1	1	1	high income
916	2005-2006	33777	33	Male	mexican	Married	5	high school graduate	Minimal	0	no	no	never	29.58	overweight	no	no	no	no	no	yes	no	no	no	10	3	Eligible	1	Censored	1	1	169	167	1	1	1	169	1	1	1	1	1	1	1	1	high income
917	2005-2006	33778	40	Male	white	Married	1.91	9-11th grade	Minimal	0	no	no	never	24.75	normal	no	no	no	no	no	no	no	no	no	11	5	Eligible	1	Censored	1	1	169	168	1	1	1	169	1	1	1	1	1	1	1	1	middle income
918	2005-2006	33780	32	Female	black	Married	3	high school graduate	Minimal	0	no	no	never	33.34	overweight	no	no	no	no	no	no	no	no	no	9	4	Eligible	1	Censored	1	1	170	169	1	1	1	170	1	1	1	1	1	1	1	1	middle income
919	2005-2006	33784	54	Female	white	Married	5	college graduate or above	Minimal	0	no	no	never	34.92	overweight	no	no	no	no	no	no	no	no	no	6	1	Eligible	1	Censored	1	1	162	160	1	1	1	162	1	1	1	1	1	1	1	1	high income
920	2005-2006	33792	73	Female	mexican	Widowed	0.65	less than 9th grade	Moderately severe	1	no	yes	never	24.5	normal	yes	yes	no	no	no	yes	no	no	no	9	3	Eligible	1	Censored	1	1	175	174	1	1	1	175	1	1	1	1	1	1	1	1	low income
921	2005-2006	33793	76	Male	white	Married	2.5	college graduate or above	Minimal	0	no	no	former	39.73	overweight	yes	no	no	no	no	yes	yes	no	no	9	3	Eligible	2	Diseases of heart (I00-I09, I11, I13, I20-I51)	1	1	65	64	2	2	1	65	2	2	2	2	2	2	1	1	middle income
922	2005-2006	33796	81	Female	white	Widowed	2.04	some college or AA degree	Minimal	0	no	no	never	27.99	overweight	yes	no	no	no	no	no	no	DM	no	7	2	Eligible	1	Censored	1	1	170	170	1	1	1	170	1	1	1	1	1	1	1	1	middle income
923	2005-2006	33797	45	Female	mexican	Divorced	1.64	some college or AA degree	Minimal	0	no	no	current	23.78	normal	no	no	no	no	no	yes	no	no	no	10	5	Eligible	1	Censored	1	1	169	167	1	1	1	169	1	1	1	1	1	1	1	1	middle income
924	2005-2006	33798	50	Male	black	Never married	0.41	some college or AA degree	Minimal	0	no	no	current	18.45	low	no	no	no	no	no	yes	no	no	no	10	5	Eligible	2	Malignant neoplasms (C00-C97)	1	1	111	111	1	1	2	111	2	2	1	1	1	1	2	2	low income
925	2005-2006	33802	49	Male	white	Married	3.61	high school graduate	Minimal	0	no	no	former	22.93	normal	no	no	no	no	no	no	no	DM	no	7	2	Eligible	1	Censored	1	1	157	157	1	1	1	157	1	1	1	1	1	1	1	1	high income
926	2005-2006	33803	38	Female	white	Married	2.07	high school graduate	Mild	0	no	no	current	19.36	normal	no	no	no	no	no	no	no	no	no	7	3	Eligible	1	Censored	1	1	158	157	1	1	1	158	1	1	1	1	1	1	1	1	middle income
927	2005-2006	33805	28	Male	black	Married	5	9-11th grade	Mild	0	no	no	current	20.07	normal	no	no	no	no	no	no	no	no	no	4	2	Eligible	1	Censored	1	1	162	161	1	1	1	162	1	1	1	1	1	1	1	1	high income
928	2005-2006	33806	55	Female	white	Married	5	college graduate or above	Minimal	0	no	no	never	33.08	overweight	yes	no	no	no	no	no	no	no	no	9	3	Eligible	1	Censored	1	1	170	169	1	1	1	170	1	1	1	1	1	1	1	1	high income
929	2005-2006	33812	80	Male	black	Married	0.65	less than 9th grade	Mild	1	yes	no	never	30.6	overweight	yes	yes	no	yes	yes	no	no	DM	no	3	1	Eligible	2	Diseases of heart (I00-I09, I11, I13, I20-I51)	1	1	62	62	2	2	1	62	2	2	2	2	2	2	1	1	low income
930	2005-2006	33819	84	Male	white	Married	3.12	college graduate or above	Minimal	0	no	no	former	30.43	overweight	yes	no	no	no	no	yes	no	IGT	no	6	2	Eligible	2	Diseases of heart (I00-I09, I11, I13, I20-I51)	1	1	89	87	2	2	1	89	2	2	2	2	2	2	1	1	middle income
931	2005-2006	33821	25	Male	mexican	Never married	3.16	9-11th grade	Minimal	0	no	no	never	22.04	normal	no	no	no	no	no	no	no	no	no	11	5	Eligible	1	Censored	1	1	169	168	1	1	1	169	1	1	1	1	1	1	1	1	middle income
932	2005-2006	33825	61	Female	mexican	Married	0.55	less than 9th grade	Mild	0	no	no	never	30.9	overweight	yes	no	no	no	no	yes	no	no	no	9	3	Eligible	1	Censored	1	1	166	165	1	1	1	166	1	1	1	1	1	1	1	1	low income
933	2005-2006	33827	43	Female	white	Never married	4.39	high school graduate	Minimal	0	no	no	current	21.21	normal	no	no	no	no	no	yes	no	no	no	10	5	Eligible	1	Censored	1	1	175	175	1	1	1	175	1	1	1	1	1	1	1	1	high income
934	2005-2006	33838	57	Female	white	Married	2.88	high school graduate	Minimal	0	no	no	current	20.99	normal	no	no	no	no	no	no	no	no	no	7	3	Eligible	1	Censored	1	1	157	156	1	1	1	157	1	1	1	1	1	1	1	1	middle income
935	2005-2006	33840	35	Female	white	Never married	3.13	college graduate or above	Minimal	0	no	no	never	19.05	normal	no	no	no	no	no	no	no	no	no	12	5	Eligible	1	Censored	1	1	172	171	1	1	1	172	1	1	1	1	1	1	1	1	middle income
936	2005-2006	33841	21	Female	black	Never married	1.5	9-11th grade	Minimal	0	no	no	never	76.07	overweight	no	no	no	no	no	no	no	no	no	6	2	Eligible	1	Censored	1	1	172	172	1	1	1	172	1	1	1	1	1	1	1	1	middle income
937	2005-2006	33847	45	Female	mexican	Married	0.51	9-11th grade	Mild	0	no	no	never	48.37	overweight	no	no	no	no	no	yes	no	DM	no	7	2	Eligible	1	Censored	1	1	161	159	1	1	1	161	1	1	1	1	1	1	1	1	low income
938	2005-2006	33853	69	Male	other	Divorced	5	college graduate or above	Minimal	0	no	no	former	24.86	normal	no	no	no	no	no	yes	no	IGT	no	7	2	Eligible	1	Censored	1	1	167	167	1	1	1	167	1	1	1	1	1	1	1	1	high income
939	2005-2006	33860	42	Female	mexican	Married	5	college graduate or above	Minimal	0	no	no	never	25.08	overweight	no	no	no	no	no	no	no	no	no	10	3	Eligible	1	Censored	1	1	174	173	1	1	1	174	1	1	1	1	1	1	1	1	high income
940	2005-2006	33861	81	Male	white	Married	2.03	high school graduate	Minimal	0	no	no	former	34.75	overweight	yes	no	no	no	no	yes	no	IGT	no	7	2	Eligible	2	Alzheimer's disease (G30)	1	2	171	170	1	1	1	171	2	2	1	1	1	1	1	1	middle income
941	2005-2006	33864	61	Female	white	Living with partner	5	college graduate or above	Minimal	0	no	no	former	26.29	overweight	no	no	no	no	no	yes	no	no	no	10	3	Eligible	1	Censored	1	1	175	174	1	1	1	175	1	1	1	1	1	1	1	1	high income
942	2005-2006	33866	46	Female	black	Separated	5	college graduate or above	Minimal	0	no	no	never	37.4	overweight	no	no	no	no	no	yes	no	no	no	8	3	Eligible	1	Censored	1	1	171	171	1	1	1	171	1	1	1	1	1	1	1	1	high income
943	2005-2006	33867	29	Male	white	Never married	4.7	college graduate or above	Minimal	0	no	no	current	26.49	overweight	no	no	no	no	no	no	no	no	no	8	2	Eligible	1	Censored	1	1	172	171	1	1	1	172	1	1	1	1	1	1	1	1	high income
944	2005-2006	33874	32	Female	mexican	Married	1.49	some college or AA degree	Minimal	0	no	no	never	35.94	overweight	no	no	no	no	no	no	no	no	no	5	2	Eligible	1	Censored	1	1	165	165	1	1	1	165	1	1	1	1	1	1	1	1	middle income
945	2005-2006	33876	49	Male	white	Married	5	high school graduate	Minimal	0	no	no	current	25.66	overweight	yes	no	no	no	no	no	no	IGT	no	8	3	Eligible	1	Censored	1	1	178	178	1	1	1	178	1	1	1	1	1	1	1	1	high income
946	2005-2006	33879	29	Female	white	Separated	0.75	high school graduate	Severe	0	no	no	current	30.19	overweight	yes	no	no	no	no	no	no	no	no	7	3	Eligible	1	Censored	1	1	170	169	1	1	1	170	1	1	1	1	1	1	1	1	low income
947	2005-2006	33880	29	Female	white	Married	1.3	some college or AA degree	Mild	0	no	no	current	24.15	normal	no	no	no	no	no	no	no	no	no	10	5	Eligible	1	Censored	1	1	175	175	1	1	1	175	1	1	1	1	1	1	1	1	middle income
948	2005-2006	33885	40	Female	white	Married	5	college graduate or above	Mild	0	no	no	never	24.16	normal	no	no	no	no	no	no	no	no	no	11	4	Eligible	1	Censored	1	1	165	164	1	1	1	165	1	1	1	1	1	1	1	1	high income
949	2005-2006	33892	70	Female	white	Widowed	5	high school graduate	Minimal	0	no	no	former	19.23	normal	no	no	no	no	no	no	no	IGT	no	9	3	Eligible	2	All other causes (residual)	1	1	131	130	1	1	1	131	2	2	1	1	1	1	1	1	high income
950	2005-2006	33894	63	Female	white	Divorced	1.46	some college or AA degree	Minimal	0	no	no	former	34.35	overweight	yes	no	no	no	no	no	no	no	no	4	0	Eligible	1	Censored	1	1	162	161	1	1	1	162	1	1	1	1	1	1	1	1	middle income
951	2005-2006	33895	64	Female	black	Married	3.9	some college or AA degree	Moderate	0	no	no	never	30.22	overweight	yes	no	no	no	no	no	no	DM	no	4	1	Eligible	1	Censored	1	1	158	157	1	1	1	158	1	1	1	1	1	1	1	1	high income
952	2005-2006	33899	30	Female	white	Divorced	0.64	some college or AA degree	Moderately severe	0	no	no	never	40.61	overweight	no	no	no	no	no	yes	no	no	no	10	5	Eligible	1	Censored	1	1	176	175	1	1	1	176	1	1	1	1	1	1	1	1	low income
953	2005-2006	33901	42	Male	black	Married	4.42	some college or AA degree	Minimal	0	no	no	never	22.8	normal	no	no	no	no	no	no	no	no	no	7	3	Eligible	1	Censored	1	1	158	156	1	1	1	158	1	1	1	1	1	1	1	1	high income
954	2005-2006	33904	57	Female	white	Married	1.66	less than 9th grade	Minimal	0	no	no	never	40.04	overweight	yes	no	no	no	no	yes	no	no	no	7	2	Eligible	2	Malignant neoplasms (C00-C97)	1	1	103	102	1	1	2	103	2	2	1	1	1	1	2	2	middle income
955	2005-2006	33907	26	Female	mexican	Married	0.9	some college or AA degree	Minimal	0	no	no	never	21.2	normal	no	no	no	no	no	no	no	no	no	12	5	Eligible	1	Censored	1	1	169	168	1	1	1	169	1	1	1	1	1	1	1	1	low income
956	2005-2006	33908	21	Male	mexican	Never married	2.07	less than 9th grade	Minimal	0	no	no	current	23.4	normal	no	no	no	no	no	no	no	no	no	7	3	Eligible	1	Censored	1	1	158	157	1	1	1	158	1	1	1	1	1	1	1	1	middle income
957	2005-2006	33910	42	Male	black	Married	2.17	college graduate or above	Minimal	0	no	no	never	29.19	overweight	no	no	no	no	no	no	no	no	no	13	6	Eligible	1	Censored	1	1	163	163	1	1	1	163	1	1	1	1	1	1	1	1	middle income
958	2005-2006	33913	54	Female	black	Never married	4.8	9-11th grade	Minimal	0	no	no	former	26.92	overweight	no	no	no	no	no	no	no	no	no	8	1	Eligible	1	Censored	1	1	159	159	1	1	1	159	1	1	1	1	1	1	1	1	high income
959	2005-2006	33917	51	Male	mexican	Married	4.1	9-11th grade	Minimal	0	no	no	never	24.87	normal	yes	no	no	no	no	no	no	no	no	8	3	Eligible	1	Censored	1	1	165	164	1	1	1	165	1	1	1	1	1	1	1	1	high income
960	2005-2006	33918	31	Female	mexican	Never married	1.33	some college or AA degree	Minimal	0	no	no	never	25.63	overweight	no	no	no	no	no	no	no	no	no	12	5	Eligible	1	Censored	1	1	174	173	1	1	1	174	1	1	1	1	1	1	1	1	middle income
961	2005-2006	33921	83	Female	white	Widowed	3.56	9-11th grade	Minimal	1	no	no	never	27.22	overweight	yes	yes	no	no	yes	yes	no	no	no	8	2	Eligible	2	All other causes (residual)	1	1	106	105	1	1	1	106	2	2	1	1	1	1	1	1	high income
962	2005-2006	33922	83	Female	white	Married	2.39	high school graduate	Minimal	0	no	no	former	23.11	normal	yes	no	no	no	no	yes	no	DM	no	5	1	Eligible	2	Influenza and pneumonia (J09-J18)	1	1	59	58	1	1	1	59	2	2	1	1	1	1	1	1	middle income
963	2005-2006	33924	24	Female	other	Never married	0.75	9-11th grade	Minimal	0	no	no	never	22.8	normal	no	no	no	no	no	no	no	no	no	11	5	Eligible	1	Censored	1	1	163	161	1	1	1	163	1	1	1	1	1	1	1	1	low income
964	2005-2006	33925	71	Female	white	Divorced	3.57	college graduate or above	Mild	0	no	no	never	19.93	normal	no	no	no	no	no	yes	no	no	no	9	3	Eligible	2	Alzheimer's disease (G30)	1	1	141	140	1	1	1	141	2	2	1	1	1	1	1	1	high income
965	2005-2006	33928	67	Male	mexican	Married	3.01	high school graduate	Minimal	0	no	no	never	42.19	overweight	no	no	no	no	no	no	no	no	no	11	5	Eligible	1	Censored	1	1	161	160	1	1	1	161	1	1	1	1	1	1	1	1	middle income
966	2005-2006	33929	54	Male	white	Married	5	some college or AA degree	Minimal	0	no	no	former	26.67	overweight	no	no	no	no	no	no	no	no	no	6	1	Eligible	1	Censored	1	1	165	164	1	1	1	165	1	1	1	1	1	1	1	1	high income
967	2005-2006	33930	74	Male	white	Married	1.89	high school graduate	Minimal	0	no	no	former	31.53	overweight	yes	no	no	no	no	no	no	DM	no	4	1	Eligible	2	All other causes (residual)	1	2	87	86	1	1	1	87	2	2	1	1	1	1	1	1	middle income
968	2005-2006	33931	35	Female	white	Married	1.24	college graduate or above	Minimal	0	no	no	never	20.66	normal	no	no	no	no	no	no	no	no	no	12	5	Eligible	1	Censored	1	1	170	170	1	1	1	170	1	1	1	1	1	1	1	1	low income
969	2005-2006	33932	28	Male	white	Never married	4.39	some college or AA degree	Mild	0	no	no	former	19.18	normal	no	no	no	no	no	no	no	no	no	10	3	Eligible	1	Censored	1	1	159	158	1	1	1	159	1	1	1	1	1	1	1	1	high income
970	2005-2006	33934	57	Male	white	Married	4.68	some college or AA degree	Minimal	0	no	no	never	39.72	overweight	no	no	no	no	no	no	no	DM	no	6	1	Eligible	1	Censored	1	1	163	163	1	1	1	163	1	1	1	1	1	1	1	1	high income
971	2005-2006	33935	25	Male	white	Married	1.99	some college or AA degree	Minimal	0	no	no	never	29.76	overweight	yes	no	no	no	no	no	no	no	no	8	2	Eligible	1	Censored	1	1	165	165	1	1	1	165	1	1	1	1	1	1	1	1	middle income
972	2005-2006	33938	67	Female	black	Married	1.56	college graduate or above	Minimal	0	no	no	never	28.54	overweight	yes	no	no	no	no	no	no	no	no	8	1	Eligible	1	Censored	1	1	162	160	1	1	1	162	1	1	1	1	1	1	1	1	middle income
973	2005-2006	33941	81	Female	mexican	Married	1.56	high school graduate	Minimal	0	no	no	former	25.04	overweight	yes	no	no	no	no	no	no	DM	no	6	1	Eligible	2	Diseases of heart (I00-I09, I11, I13, I20-I51)	1	1	58	58	2	2	1	58	2	2	2	2	2	2	1	1	middle income
974	2005-2006	33945	65	Male	white	Divorced	5	9-11th grade	Minimal	1	no	yes	current	30.67	overweight	yes	yes	yes	yes	no	no	no	IGT	no	5	0	Eligible	1	Censored	1	1	157	157	1	1	1	157	1	1	1	1	1	1	1	1	high income
975	2005-2006	33947	64	Male	white	Married	4.35	college graduate or above	Minimal	0	no	no	former	28.44	overweight	yes	no	no	no	no	yes	no	no	no	5	0	Eligible	2	All other causes (residual)	1	1	150	149	1	1	1	150	2	2	1	1	1	1	1	1	high income
976	2005-2006	33949	54	Male	white	Married	5	some college or AA degree	Minimal	0	no	no	never	29.76	overweight	no	no	no	no	no	no	no	no	no	11	4	Eligible	1	Censored	1	1	178	177	1	1	1	178	1	1	1	1	1	1	1	1	high income
977	2005-2006	33952	21	Male	mexican	Never married	1.68	less than 9th grade	Minimal	0	no	no	never	26.57	overweight	yes	no	no	no	no	no	no	no	no	7	2	Eligible	1	Censored	1	1	169	168	1	1	1	169	1	1	1	1	1	1	1	1	middle income
978	2005-2006	33955	41	Female	white	Married	0.83	some college or AA degree	Moderate	0	no	no	current	34.2	overweight	yes	no	no	no	no	yes	yes	no	no	8	4	Eligible	2	Accidents (unintentional injuries) (V01-X59, Y85-Y86)	1	1	50	50	1	1	1	50	2	2	1	1	1	1	1	1	low income
979	2005-2006	33959	81	Female	white	Widowed	0.99	9-11th grade	Minimal	1	yes	no	never	25.7	overweight	yes	yes	no	no	yes	yes	no	IGT	no	5	1	Eligible	2	All other causes (residual)	1	2	101	100	1	1	1	101	2	2	1	1	1	1	1	1	low income
980	2005-2006	33960	59	Female	black	Divorced	3.85	9-11th grade	Minimal	0	no	no	never	50.22	overweight	yes	no	no	no	no	yes	yes	no	no	6	1	Eligible	1	Censored	1	1	160	159	1	1	1	160	1	1	1	1	1	1	1	1	high income
981	2005-2006	33963	21	Female	white	Married	3.2	some college or AA degree	Minimal	0	no	no	never	19.12	normal	no	no	no	no	no	no	no	no	no	13	6	Eligible	1	Censored	1	1	179	178	1	1	1	179	1	1	1	1	1	1	1	1	middle income
982	2005-2006	33965	50	Male	black	Divorced	1.99	some college or AA degree	Minimal	0	no	no	current	23.47	normal	no	no	no	no	no	no	no	no	no	6	1	Eligible	1	Censored	1	1	158	157	1	1	1	158	1	1	1	1	1	1	1	1	middle income
983	2005-2006	33967	24	Male	white	Never married	5	college graduate or above	Minimal	0	no	no	never	24.01	normal	no	no	no	no	no	no	no	no	no	10	5	Eligible	1	Censored	1	1	159	158	1	1	1	159	1	1	1	1	1	1	1	1	high income
984	2005-2006	33971	64	Female	white	Married	0.23	high school graduate	Mild	1	no	no	current	34.77	overweight	yes	yes	no	yes	yes	yes	no	IGT	no	4	1	Eligible	1	Censored	1	1	178	177	1	1	1	178	1	1	1	1	1	1	1	1	low income
985	2005-2006	33972	65	Male	black	Married	3.9	some college or AA degree	Minimal	0	no	no	current	21.26	normal	no	no	no	no	no	yes	no	DM	no	5	1	Eligible	1	Censored	1	1	157	156	1	1	1	157	1	1	1	1	1	1	1	1	high income
986	2005-2006	33978	48	Female	white	Married	4.56	some college or AA degree	Minimal	0	no	no	never	24.24	normal	no	no	no	no	no	no	no	no	no	9	3	Eligible	1	Censored	1	1	163	162	1	1	1	163	1	1	1	1	1	1	1	1	high income
987	2005-2006	33979	83	Male	black	Widowed	0.63	9-11th grade	Minimal	0	no	no	former	20.67	normal	yes	no	no	no	no	yes	no	IGT	no	6	2	Eligible	2	Malignant neoplasms (C00-C97)	1	1	4	4	1	1	2	4	2	2	1	1	1	1	2	2	low income
988	2005-2006	33981	20	Female	black	Never married	0.1	some college or AA degree	Mild	0	no	no	never	35.8	overweight	no	no	no	no	no	no	no	no	no	9	4	Eligible	1	Censored	1	1	157	156	1	1	1	157	1	1	1	1	1	1	1	1	low income
989	2005-2006	33982	85	Female	white	Widowed	2.24	high school graduate	Minimal	0	no	no	never	26.72	overweight	yes	no	no	no	no	yes	no	no	no	7	2	Eligible	2	Malignant neoplasms (C00-C97)	1	1	94	94	1	1	2	94	2	2	1	1	1	1	2	2	middle income
990	2005-2006	33990	82	Male	white	Widowed	2.13	some college or AA degree	Mild	1	no	yes	former	28.84	overweight	yes	yes	no	no	no	yes	no	no	no	6	1	Eligible	2	Malignant neoplasms (C00-C97)	1	2	38	37	1	1	2	38	2	2	1	1	1	1	2	2	middle income
991	2005-2006	33992	20	Male	white	Never married	4.75	some college or AA degree	Minimal	0	no	no	current	25.17	overweight	no	no	no	no	no	yes	no	no	no	7	2	Eligible	1	Censored	1	1	178	177	1	1	1	178	1	1	1	1	1	1	1	1	high income
992	2005-2006	33998	46	Female	white	Married	0.81	some college or AA degree	Moderate	0	yes	no	never	34.52	overweight	yes	yes	no	no	no	no	no	DM	yes	5	1	Eligible	2	Diseases of heart (I00-I09, I11, I13, I20-I51)	2	1	22	21	2	2	1	22	2	2	2	2	2	2	1	1	low income
993	2005-2006	34000	23	Female	mexican	Married	0.62	9-11th grade	Mild	0	no	no	never	30.69	overweight	yes	no	no	no	no	no	no	no	no	8	3	Eligible	1	Censored	1	1	157	156	1	1	1	157	1	1	1	1	1	1	1	1	low income
994	2005-2006	34002	21	Male	black	Never married	1.89	high school graduate	Minimal	0	no	no	never	19.66	normal	no	no	no	no	no	no	no	no	no	9	3	Eligible	1	Censored	1	1	171	170	1	1	1	171	1	1	1	1	1	1	1	1	middle income
995	2005-2006	34004	46	Male	white	Married	2.05	high school graduate	Minimal	0	no	no	never	42.31	overweight	no	no	no	no	no	no	no	no	no	6	2	Eligible	1	Censored	1	1	163	163	1	1	1	163	1	1	1	1	1	1	1	1	middle income
996	2005-2006	34006	81	Male	white	Married	2.65	college graduate or above	Minimal	1	no	no	former	29.92	overweight	yes	yes	no	yes	no	no	no	no	no	6	2	Eligible	2	Cerebrovascular diseases (I60-I69)	1	1	57	57	1	2	1	57	2	2	1	1	2	2	1	1	middle income
997	2005-2006	34012	82	Female	white	Married	1.27	less than 9th grade	Moderate	0	no	no	never	33.32	overweight	yes	no	no	no	no	yes	no	IGT	no	6	2	Eligible	1	Censored	1	1	166	166	1	1	1	166	1	1	1	1	1	1	1	1	low income
998	2005-2006	34016	85	Female	black	Widowed	3.82	less than 9th grade	Minimal	0	no	no	never	26.02	overweight	yes	no	no	no	no	no	no	no	no	8	3	Eligible	2	Chronic lower respiratory diseases (J40-J47)	1	1	67	66	1	1	1	67	2	2	1	1	1	1	1	1	high income
999	2005-2006	34017	30	Female	white	Married	5	college graduate or above	Minimal	0	no	no	never	28.89	overweight	yes	no	no	no	no	no	no	no	no	10	3	Eligible	1	Censored	1	1	171	171	1	1	1	171	1	1	1	1	1	1	1	1	high income
1000	2005-2006	34020	25	Male	mexican	Never married	1.33	9-11th grade	Minimal	0	no	no	current	23.73	normal	no	no	no	no	no	no	no	no	no	9	4	Eligible	1	Censored	1	1	167	167	1	1	1	167	1	1	1	1	1	1	1	1	middle income
1001	2005-2006	34023	24	Male	mexican	Married	1.68	high school graduate	Minimal	0	no	no	current	33.54	overweight	yes	no	no	no	no	no	no	no	no	4	2	Eligible	1	Censored	1	1	168	167	1	1	1	168	1	1	1	1	1	1	1	1	middle income
1002	2005-2006	34029	50	Female	mexican	Married	1.07	less than 9th grade	Minimal	0	no	no	never	34.31	overweight	yes	no	no	no	no	no	no	no	no	6	3	Eligible	1	Censored	1	1	166	165	1	1	1	166	1	1	1	1	1	1	1	1	low income
1003	2005-2006	34037	20	Male	white	Never married	1.95	some college or AA degree	Minimal	0	no	no	never	17.43	low	no	no	no	no	no	no	no	no	no	11	5	Eligible	1	Censored	1	1	163	163	1	1	1	163	1	1	1	1	1	1	1	1	middle income
1004	2005-2006	34040	84	Female	white	Widowed	2.2	some college or AA degree	Minimal	1	yes	no	never	27.21	overweight	yes	yes	no	no	yes	yes	no	DM	no	6	1	Eligible	2	Diseases of heart (I00-I09, I11, I13, I20-I51)	1	1	22	22	2	2	1	22	2	2	2	2	2	2	1	1	middle income
1005	2005-2006	34041	22	Female	mexican	Married	0.77	high school graduate	Minimal	0	no	no	never	26.53	overweight	no	no	no	no	no	no	no	no	no	10	4	Eligible	1	Censored	1	1	174	173	1	1	1	174	1	1	1	1	1	1	1	1	low income
1006	2005-2006	34042	54	Female	black	Widowed	0.52	some college or AA degree	Minimal	0	no	no	never	26.7	overweight	yes	no	no	no	no	no	no	no	no	5	1	Eligible	1	Censored	1	1	180	180	1	1	1	180	1	1	1	1	1	1	1	1	low income
1007	2005-2006	34043	20	Female	mexican	Never married	0.76	some college or AA degree	Minimal	0	no	no	never	29.12	overweight	no	no	no	no	no	no	no	no	no	7	2	Eligible	1	Censored	1	1	172	171	1	1	1	172	1	1	1	1	1	1	1	1	low income
1008	2005-2006	34046	48	Male	white	Married	2	high school graduate	Minimal	0	no	no	former	25.48	overweight	no	no	no	no	no	yes	no	no	no	8	2	Eligible	1	Censored	1	1	178	178	1	1	1	178	1	1	1	1	1	1	1	1	middle income
1009	2005-2006	34050	74	Female	white	Widowed	1.01	less than 9th grade	Minimal	1	no	no	never	29.72	overweight	yes	yes	yes	no	no	yes	no	no	yes	8	2	Eligible	1	Censored	1	1	174	174	1	1	1	174	1	1	1	1	1	1	1	1	low income
1010	2005-2006	34051	36	Male	white	Never married	1.39	some college or AA degree	Minimal	0	no	no	never	30.02	overweight	yes	no	no	no	no	no	no	IGT	no	9	3	Eligible	1	Censored	1	1	157	156	1	1	1	157	1	1	1	1	1	1	1	1	middle income
1011	2005-2006	34052	22	Male	white	Never married	2.94	high school graduate	Mild	0	no	no	current	29.76	overweight	no	no	no	no	no	no	no	no	no	6	2	Eligible	1	Censored	1	1	170	169	1	1	1	170	1	1	1	1	1	1	1	1	middle income
1012	2005-2006	34060	70	Female	mexican	Widowed	0.79	some college or AA degree	Mild	1	no	no	former	36.23	overweight	yes	yes	no	no	yes	yes	no	DM	no	6	2	Eligible	2	Malignant neoplasms (C00-C97)	1	1	119	119	1	1	2	119	2	2	1	1	1	1	2	2	low income
1013	2005-2006	34062	67	Female	white	Married	3.9	college graduate or above	Mild	0	no	no	never	43.3	overweight	yes	no	no	no	no	yes	no	no	no	7	3	Eligible	1	Censored	1	1	173	173	1	1	1	173	1	1	1	1	1	1	1	1	high income
1014	2005-2006	34065	24	Female	white	Married	4.83	college graduate or above	Minimal	0	no	no	never	25.81	overweight	yes	no	no	no	no	yes	no	no	no	7	2	Eligible	1	Censored	1	1	178	177	1	1	1	178	1	1	1	1	1	1	1	1	high income
1015	2005-2006	34068	20	Male	black	Living with partner	1.53	high school graduate	Moderate	0	no	no	current	31.67	overweight	no	no	no	no	no	no	no	no	no	7	3	Eligible	1	Censored	1	1	160	160	1	1	1	160	1	1	1	1	1	1	1	1	middle income
1016	2005-2006	34069	62	Female	white	Married	5	college graduate or above	Minimal	0	no	no	former	29.31	overweight	yes	no	no	no	no	no	no	no	no	7	1	Eligible	1	Censored	1	1	157	157	1	1	1	157	1	1	1	1	1	1	1	1	high income
1017	2005-2006	34070	35	Male	white	Married	2.69	high school graduate	Minimal	0	no	no	former	27.53	overweight	no	no	no	no	no	no	no	no	no	10	4	Eligible	1	Censored	1	1	172	172	1	1	1	172	1	1	1	1	1	1	1	1	middle income
1018	2005-2006	34073	39	Female	mexican	Married	5	college graduate or above	Minimal	0	no	no	never	21.6	normal	yes	no	no	no	no	no	no	no	no	11	5	Eligible	1	Censored	1	1	161	160	1	1	1	161	1	1	1	1	1	1	1	1	high income
1019	2005-2006	34074	41	Male	other	Divorced	2.21	some college or AA degree	Minimal	1	no	no	never	38.72	overweight	yes	yes	no	no	yes	no	no	IGT	no	4	1	Eligible	1	Censored	1	1	166	165	1	1	1	166	1	1	1	1	1	1	1	1	middle income
1020	2005-2006	34078	37	Male	white	Married	0.94	some college or AA degree	Minimal	0	no	no	current	19.31	normal	yes	no	no	no	no	no	no	no	no	7	3	Eligible	1	Censored	1	1	158	157	1	1	1	158	1	1	1	1	1	1	1	1	low income
1021	2005-2006	34079	70	Male	mexican	Married	5	less than 9th grade	Minimal	0	no	no	never	24.67	normal	yes	no	no	no	no	no	no	IGT	no	8	3	Eligible	1	Censored	1	1	166	166	1	1	1	166	1	1	1	1	1	1	1	1	high income
1022	2005-2006	34080	44	Male	white	Married	1.07	college graduate or above	Minimal	0	no	no	never	24.96	normal	yes	no	no	no	no	no	no	IGT	no	9	4	Eligible	1	Censored	1	1	176	175	1	1	1	176	1	1	1	1	1	1	1	1	low income
1023	2005-2006	34083	54	Female	mexican	Married	2.17	9-11th grade	Mild	0	no	no	never	37	overweight	no	no	no	no	no	no	no	DM	no	7	2	Eligible	1	Censored	1	1	166	166	1	1	1	166	1	1	1	1	1	1	1	1	middle income
1024	2005-2006	34084	65	Male	black	Widowed	4.18	high school graduate	Minimal	1	yes	no	never	38.36	overweight	yes	yes	no	no	yes	no	no	DM	no	8	2	Eligible	2	All other causes (residual)	1	1	81	81	1	1	1	81	2	2	1	1	1	1	1	1	high income
1025	2005-2006	34086	64	Male	white	Married	3.18	less than 9th grade	Minimal	0	no	no	current	33.4	overweight	yes	no	no	no	no	yes	no	DM	no	6	1	Eligible	1	Censored	1	1	171	170	1	1	1	171	1	1	1	1	1	1	1	1	middle income
1026	2005-2006	34087	81	Male	white	Married	1.37	high school graduate	Minimal	1	yes	yes	former	26.2	overweight	yes	yes	yes	yes	no	yes	yes	no	no	7	1	Eligible	2	Malignant neoplasms (C00-C97)	1	1	144	143	1	1	2	144	2	2	1	1	1	1	2	2	middle income
1027	2005-2006	34088	36	Female	other	Living with partner	2.43	some college or AA degree	Moderate	0	no	no	current	28.99	overweight	no	no	no	no	no	no	no	no	no	4	0	Eligible	1	Censored	1	1	177	176	1	1	1	177	1	1	1	1	1	1	1	1	middle income
1028	2005-2006	34090	65	Male	white	Divorced	1.88	9-11th grade	Minimal	0	no	no	current	34.92	overweight	yes	no	no	no	no	no	no	no	no	2	0	Eligible	2	Diseases of heart (I00-I09, I11, I13, I20-I51)	1	2	85	84	2	2	1	85	2	2	2	2	2	2	1	1	middle income
1029	2005-2006	34091	69	Male	other	Married	5	college graduate or above	Minimal	1	no	yes	former	24.15	normal	yes	yes	yes	no	yes	no	no	no	no	8	1	Eligible	1	Censored	1	1	165	165	1	1	1	165	1	1	1	1	1	1	1	1	high income
1030	2005-2006	34092	55	Male	white	Married	2.27	some college or AA degree	Minimal	0	no	no	former	28.08	overweight	yes	no	no	no	no	no	no	no	no	5	1	Eligible	1	Censored	1	1	178	177	1	1	1	178	1	1	1	1	1	1	1	1	middle income
1031	2005-2006	34093	22	Female	white	Married	0.93	less than 9th grade	Minimal	0	no	no	former	19.27	normal	no	no	no	no	no	no	no	no	no	9	4	Eligible	1	Censored	1	1	160	159	1	1	1	160	1	1	1	1	1	1	1	1	low income
1032	2005-2006	34096	82	Male	white	Married	5	less than 9th grade	Minimal	0	yes	no	former	27.79	overweight	no	yes	no	no	no	yes	no	no	no	7	1	Eligible	2	Alzheimer's disease (G30)	1	1	129	129	1	1	1	129	2	2	1	1	1	1	1	1	high income
1033	2005-2006	34107	62	Female	white	Living with partner	3.09	college graduate or above	Mild	0	no	no	never	23.62	normal	no	no	no	no	no	no	no	no	no	10	4	Eligible	1	Censored	1	1	157	156	1	1	1	157	1	1	1	1	1	1	1	1	middle income
1034	2005-2006	34108	25	Male	white	Never married	0.9	high school graduate	Minimal	0	no	no	never	36.62	overweight	no	no	no	no	no	no	no	IGT	no	9	4	Eligible	1	Censored	1	1	174	174	1	1	1	174	1	1	1	1	1	1	1	1	low income
1035	2005-2006	34109	47	Male	white	Married	5	some college or AA degree	Minimal	0	no	no	never	24.61	normal	no	no	no	no	no	no	no	no	no	12	5	Eligible	1	Censored	1	1	165	163	1	1	1	165	1	1	1	1	1	1	1	1	high income
1036	2005-2006	34111	44	Male	white	Married	3.42	high school graduate	Minimal	0	no	no	current	27.53	overweight	no	no	no	no	no	yes	no	no	no	6	2	Eligible	1	Censored	1	1	179	178	1	1	1	179	1	1	1	1	1	1	1	1	middle income
1037	2005-2006	34114	69	Male	black	Divorced	2.51	high school graduate	Minimal	0	no	no	current	24.51	normal	no	no	no	no	no	no	no	no	no	8	3	Eligible	2	Diseases of heart (I00-I09, I11, I13, I20-I51)	1	1	155	155	2	2	1	155	2	2	2	2	2	2	1	1	middle income
1038	2005-2006	34118	39	Male	black	Married	3.42	some college or AA degree	Minimal	0	no	no	never	32.28	overweight	yes	no	no	no	no	no	no	IGT	no	5	2	Eligible	1	Censored	1	1	158	157	1	1	1	158	1	1	1	1	1	1	1	1	middle income
1039	2005-2006	34120	35	Male	other	Married	1.57	some college or AA degree	Minimal	0	no	no	never	40.45	overweight	yes	no	no	no	no	no	no	DM	no	7	2	Eligible	1	Censored	1	1	169	169	1	1	1	169	1	1	1	1	1	1	1	1	middle income
1040	2005-2006	34122	73	Male	white	Never married	2.45	high school graduate	Minimal	1	no	yes	former	30.39	overweight	yes	yes	no	yes	no	no	no	DM	no	5	0	Eligible	2	Malignant neoplasms (C00-C97)	1	1	37	36	1	1	2	37	2	2	1	1	1	1	2	2	middle income
1041	2005-2006	34123	43	Male	white	Married	5	college graduate or above	Minimal	0	no	no	never	25.76	overweight	no	no	no	no	no	yes	no	no	no	12	5	Eligible	1	Censored	1	1	167	166	1	1	1	167	1	1	1	1	1	1	1	1	high income
1042	2005-2006	34127	85	Male	white	Married	5	some college or AA degree	Minimal	1	no	no	former	27.07	overweight	no	yes	no	no	yes	no	no	no	no	7	2	Eligible	2	Cerebrovascular diseases (I60-I69)	1	1	5	4	1	2	1	5	2	2	1	1	2	2	1	1	high income
1043	2005-2006	34128	51	Male	white	Married	4.75	high school graduate	Minimal	0	no	no	never	30.98	overweight	no	no	no	no	no	no	no	no	no	9	4	Eligible	1	Censored	1	1	178	177	1	1	1	178	1	1	1	1	1	1	1	1	high income
1044	2005-2006	34130	38	Female	other	Married	0.65	9-11th grade	Minimal	0	no	no	never	25.25	overweight	no	no	no	no	no	no	no	no	no	10	4	Eligible	1	Censored	1	1	158	158	1	1	1	158	1	1	1	1	1	1	1	1	low income
1045	2005-2006	34132	27	Female	mexican	Married	1.07	some college or AA degree	Minimal	0	no	no	never	32.7	overweight	no	no	no	no	no	no	no	no	no	7	3	Eligible	1	Censored	1	1	169	168	1	1	1	169	1	1	1	1	1	1	1	1	low income
1046	2005-2006	34133	61	Male	black	Living with partner	2.04	high school graduate	Minimal	0	no	no	former	27.96	overweight	no	no	no	no	no	no	no	no	no	6	1	Eligible	1	Censored	1	1	166	165	1	1	1	166	1	1	1	1	1	1	1	1	middle income
1047	2005-2006	34135	77	Male	white	Married	2.88	less than 9th grade	Minimal	0	no	no	former	29.07	overweight	yes	no	no	no	no	yes	no	no	no	8	2	Eligible	2	All other causes (residual)	1	1	146	146	1	1	1	146	2	2	1	1	1	1	1	1	middle income
1048	2005-2006	34136	29	Male	white	Divorced	3.21	some college or AA degree	Mild	0	no	no	never	43.19	overweight	yes	no	no	no	no	no	no	no	no	8	3	Eligible	1	Censored	1	1	175	174	1	1	1	175	1	1	1	1	1	1	1	1	middle income
1049	2005-2006	34138	78	Female	white	Divorced	1.92	some college or AA degree	Minimal	0	no	no	former	18.62	normal	no	no	no	no	no	no	yes	no	no	11	4	Eligible	2	All other causes (residual)	1	1	79	78	1	1	1	79	2	2	1	1	1	1	1	1	middle income
1050	2005-2006	34141	26	Male	white	Married	5	college graduate or above	Minimal	0	no	no	current	23.02	normal	no	no	no	no	no	no	no	no	no	10	4	Eligible	1	Censored	1	1	172	171	1	1	1	172	1	1	1	1	1	1	1	1	high income
1051	2005-2006	34145	54	Male	white	Widowed	3.06	high school graduate	Minimal	0	no	no	never	29.14	overweight	yes	no	no	no	no	no	no	IGT	no	7	1	Eligible	1	Censored	1	1	175	174	1	1	1	175	1	1	1	1	1	1	1	1	middle income
1052	2005-2006	34148	69	Female	white	Married	4.17	high school graduate	Minimal	0	no	no	never	39.17	overweight	yes	no	no	no	no	yes	no	DM	no	4	1	Eligible	1	Censored	1	1	172	171	1	1	1	172	1	1	1	1	1	1	1	1	high income
1053	2005-2006	34150	64	Male	other	Married	3.73	high school graduate	Mild	0	no	no	current	31.33	overweight	no	no	no	no	no	no	no	no	no	5	1	Eligible	1	Censored	1	1	167	166	1	1	1	167	1	1	1	1	1	1	1	1	high income
1054	2005-2006	34152	50	Female	white	Divorced	3.76	9-11th grade	Minimal	0	no	no	current	24.64	normal	no	no	no	no	no	no	no	no	no	7	2	Eligible	1	Censored	1	1	162	161	1	1	1	162	1	1	1	1	1	1	1	1	high income
1055	2005-2006	34163	21	Male	black	Never married	2.87	some college or AA degree	Minimal	0	no	no	never	40.73	overweight	no	no	no	no	no	yes	no	no	no	9	3	Eligible	1	Censored	1	1	162	162	1	1	1	162	1	1	1	1	1	1	1	1	middle income
1056	2005-2006	34165	52	Female	white	Living with partner	3.25	high school graduate	Minimal	0	no	no	current	34.95	overweight	yes	no	no	no	no	yes	no	no	no	5	1	Eligible	1	Censored	1	1	157	156	1	1	1	157	1	1	1	1	1	1	1	1	middle income
1057	2005-2006	34167	81	Female	white	Divorced	0.86	less than 9th grade	Mild	0	no	no	former	29.01	overweight	yes	no	no	no	no	yes	no	DM	no	4	0	Eligible	2	Chronic lower respiratory diseases (J40-J47)	1	1	99	99	1	1	1	99	2	2	1	1	1	1	1	1	low income
1058	2005-2006	34169	26	Female	mexican	Never married	2.49	college graduate or above	Minimal	0	no	no	never	18.87	normal	no	no	no	no	no	no	no	no	no	13	6	Eligible	1	Censored	1	1	160	160	1	1	1	160	1	1	1	1	1	1	1	1	middle income
1059	2005-2006	34173	78	Male	white	Married	1.29	high school graduate	Minimal	0	no	no	former	20.58	normal	no	no	no	no	no	yes	yes	no	no	8	3	Eligible	2	Chronic lower respiratory diseases (J40-J47)	1	1	67	67	1	1	1	67	2	2	1	1	1	1	1	1	low income
1060	2005-2006	34176	45	Female	mexican	Married	1.66	less than 9th grade	Minimal	0	no	no	former	23.01	normal	no	no	no	no	no	no	no	no	no	8	3	Eligible	1	Censored	1	1	174	174	1	1	1	174	1	1	1	1	1	1	1	1	middle income
1061	2005-2006	34180	46	Female	black	Widowed	2.05	9-11th grade	Minimal	0	no	no	former	35.21	overweight	yes	no	no	no	no	no	no	DM	no	2	0	Eligible	1	Censored	1	1	171	170	1	1	1	171	1	1	1	1	1	1	1	1	middle income
1062	2005-2006	34183	44	Female	black	Married	1.17	high school graduate	Minimal	0	no	no	never	27.23	overweight	yes	no	no	no	no	no	no	no	no	10	4	Eligible	1	Censored	1	1	179	179	1	1	1	179	1	1	1	1	1	1	1	1	low income
1063	2005-2006	34184	60	Male	black	Married	0.63	less than 9th grade	Minimal	0	no	no	current	39.64	overweight	yes	no	no	no	no	no	no	no	no	5	2	Eligible	1	Censored	1	1	159	159	1	1	1	159	1	1	1	1	1	1	1	1	low income
1064	2005-2006	34205	47	Male	mexican	Married	3.73	high school graduate	Minimal	0	no	no	former	22.98	normal	no	no	no	no	no	no	no	no	no	8	2	Eligible	1	Censored	1	1	164	163	1	1	1	164	1	1	1	1	1	1	1	1	high income
1065	2005-2006	34206	32	Female	black	Married	1.81	some college or AA degree	Minimal	0	no	no	never	30.16	overweight	no	no	no	no	no	no	no	no	no	7	3	Eligible	1	Censored	1	1	167	166	1	1	1	167	1	1	1	1	1	1	1	1	middle income
1066	2005-2006	34207	46	Male	black	Married	2.33	college graduate or above	Moderately severe	0	no	no	current	29.76	overweight	no	no	no	no	no	no	no	no	no	6	2	Eligible	1	Censored	1	1	179	179	1	1	1	179	1	1	1	1	1	1	1	1	middle income
1067	2005-2006	34208	38	Male	mexican	Married	2.43	less than 9th grade	Minimal	0	no	no	never	23.84	normal	no	no	no	no	no	no	no	no	no	8	3	Eligible	1	Censored	1	1	174	173	1	1	1	174	1	1	1	1	1	1	1	1	middle income
1068	2005-2006	34209	58	Female	white	Married	4.92	high school graduate	Minimal	0	no	no	never	37.83	overweight	no	no	no	no	no	yes	no	no	no	5	1	Eligible	1	Censored	1	1	171	171	1	1	1	171	1	1	1	1	1	1	1	1	high income
1069	2005-2006	34212	50	Female	black	Divorced	3.62	9-11th grade	Mild	0	no	no	current	20.13	normal	no	no	no	no	no	yes	no	no	no	8	3	Eligible	1	Censored	1	1	179	178	1	1	1	179	1	1	1	1	1	1	1	1	high income
1070	2005-2006	34213	78	Male	white	Married	5	college graduate or above	Minimal	0	no	no	former	28.52	overweight	yes	no	no	no	no	no	no	no	no	9	2	Eligible	1	Censored	1	1	167	166	1	1	1	167	1	1	1	1	1	1	1	1	high income
1071	2005-2006	34214	33	Male	mexican	Never married	3.51	some college or AA degree	Minimal	0	no	no	never	29.19	overweight	no	no	no	no	no	no	no	no	no	8	2	Eligible	1	Censored	1	1	177	176	1	1	1	177	1	1	1	1	1	1	1	1	high income
1072	2005-2006	34219	26	Female	other	Never married	1.95	college graduate or above	Minimal	0	no	no	never	40.33	overweight	no	no	no	no	no	yes	no	no	no	10	5	Eligible	1	Censored	1	1	179	178	1	1	1	179	1	1	1	1	1	1	1	1	middle income
1073	2005-2006	34220	50	Male	black	Divorced	2.57	high school graduate	Minimal	0	no	no	never	29.17	overweight	yes	no	no	no	no	no	no	DM	no	5	1	Eligible	1	Censored	1	1	162	161	1	1	1	162	1	1	1	1	1	1	1	1	middle income
1074	2005-2006	34223	60	Male	mexican	Married	0.81	less than 9th grade	Minimal	0	no	no	current	21.81	normal	no	no	no	no	no	no	no	no	no	10	4	Eligible	2	Malignant neoplasms (C00-C97)	1	1	110	109	1	1	2	110	2	2	1	1	1	1	2	2	low income
1075	2005-2006	34226	24	Female	white	Never married	5	college graduate or above	Minimal	0	no	no	former	17.56	low	no	no	no	no	no	no	no	no	no	10	4	Eligible	1	Censored	1	1	178	177	1	1	1	178	1	1	1	1	1	1	1	1	high income
1076	2005-2006	34231	44	Male	black	Married	2.06	college graduate or above	Minimal	0	no	no	never	22.62	normal	no	no	no	no	no	no	no	no	no	12	6	Eligible	1	Censored	1	1	176	175	1	1	1	176	1	1	1	1	1	1	1	1	middle income
1077	2005-2006	34234	65	Male	mexican	Married	0.66	less than 9th grade	Minimal	0	no	no	never	26.72	overweight	yes	no	no	no	no	no	no	no	no	10	4	Eligible	1	Censored	1	1	176	176	1	1	1	176	1	1	1	1	1	1	1	1	low income
1078	2005-2006	34235	43	Female	white	Divorced	1.06	some college or AA degree	Mild	0	no	no	never	52.85	overweight	no	no	no	no	no	no	no	DM	no	8	3	Eligible	1	Censored	1	1	163	162	1	1	1	163	1	1	1	1	1	1	1	1	low income
1079	2005-2006	34245	51	Male	white	Living with partner	2.43	high school graduate	Minimal	0	no	no	never	27.9	overweight	no	no	no	no	no	no	no	no	no	9	3	Eligible	1	Censored	1	1	163	162	1	1	1	163	1	1	1	1	1	1	1	1	middle income
1080	2005-2006	34248	83	Female	white	Divorced	1.53	high school graduate	Minimal	0	no	no	never	19.68	normal	no	no	no	no	no	no	no	no	no	10	3	Eligible	1	Censored	1	1	161	160	1	1	1	161	1	1	1	1	1	1	1	1	middle income
1081	2005-2006	34250	48	Male	white	Married	3.57	college graduate or above	Minimal	0	no	no	current	24.26	normal	no	no	no	no	no	no	no	no	no	10	4	Eligible	1	Censored	1	1	178	177	1	1	1	178	1	1	1	1	1	1	1	1	high income
1082	2005-2006	34254	51	Female	black	Married	0.91	9-11th grade	Mild	0	no	no	never	46.64	overweight	yes	no	no	no	no	no	no	no	no	5	2	Eligible	1	Censored	1	1	171	170	1	1	1	171	1	1	1	1	1	1	1	1	low income
1083	2005-2006	34256	48	Male	mexican	Married	2.25	less than 9th grade	Minimal	0	no	no	never	30.78	overweight	no	no	no	no	no	no	no	DM	no	9	4	Eligible	1	Censored	1	1	166	165	1	1	1	166	1	1	1	1	1	1	1	1	middle income
1084	2005-2006	34272	29	Male	black	Married	0.9	high school graduate	Minimal	0	no	no	never	35.52	overweight	yes	no	no	no	no	no	no	no	no	6	3	Eligible	1	Censored	1	1	169	169	1	1	1	169	1	1	1	1	1	1	1	1	low income
1085	2005-2006	34273	35	Male	other	Divorced	5	college graduate or above	Mild	0	no	no	never	35.78	overweight	no	no	no	no	no	no	no	no	no	8	3	Eligible	1	Censored	1	1	174	173	1	1	1	174	1	1	1	1	1	1	1	1	high income
1086	2005-2006	34274	38	Male	white	Married	2.26	some college or AA degree	Minimal	0	no	no	never	36.43	overweight	no	no	no	no	no	no	no	no	no	10	4	Eligible	1	Censored	1	1	163	163	1	1	1	163	1	1	1	1	1	1	1	1	middle income
1087	2005-2006	34281	83	Male	black	Widowed	1.95	high school graduate	Minimal	0	no	no	never	21.56	normal	yes	no	no	no	no	no	no	no	no	10	5	Eligible	2	Malignant neoplasms (C00-C97)	1	1	52	51	1	1	2	52	2	2	1	1	1	1	2	2	middle income
1088	2005-2006	34283	44	Female	white	Married	4.68	high school graduate	Minimal	0	no	no	current	23.51	normal	yes	no	no	no	no	no	no	no	no	7	3	Eligible	1	Censored	1	1	170	169	1	1	1	170	1	1	1	1	1	1	1	1	high income
1089	2005-2006	34284	57	Male	white	Widowed	5	some college or AA degree	Minimal	0	no	no	never	31	overweight	no	no	no	no	no	no	no	no	no	10	4	Eligible	1	Censored	1	1	163	162	1	1	1	163	1	1	1	1	1	1	1	1	high income
1090	2005-2006	34288	83	Male	white	Married	1.87	less than 9th grade	Minimal	0	no	no	former	30.66	overweight	no	no	no	no	no	no	yes	no	no	4	0	Eligible	2	Diseases of heart (I00-I09, I11, I13, I20-I51)	1	1	55	53	2	2	1	55	2	2	2	2	2	2	1	1	middle income
1091	2005-2006	34289	61	Male	white	Married	2.71	high school graduate	Minimal	1	no	yes	former	28.94	overweight	yes	yes	no	no	no	yes	no	no	no	6	1	Eligible	2	Malignant neoplasms (C00-C97)	1	1	41	41	1	1	2	41	2	2	1	1	1	1	2	2	middle income
1092	2005-2006	34291	26	Male	white	Living with partner	0.6	9-11th grade	Minimal	0	no	no	current	24.09	normal	no	no	no	no	no	no	no	no	no	7	3	Eligible	1	Censored	1	1	170	169	1	1	1	170	1	1	1	1	1	1	1	1	low income
1093	2005-2006	34292	49	Female	white	Married	0.9	college graduate or above	Moderate	0	no	no	never	22.58	normal	no	no	no	no	no	no	no	no	no	11	5	Eligible	1	Censored	1	1	164	164	1	1	1	164	1	1	1	1	1	1	1	1	low income
1094	2005-2006	34293	75	Female	white	Widowed	5	9-11th grade	Mild	0	no	no	never	32.28	overweight	yes	no	no	no	no	no	no	no	no	8	2	Eligible	1	Censored	1	1	158	157	1	1	1	158	1	1	1	1	1	1	1	1	high income
1095	2005-2006	34295	28	Male	black	Married	3.73	college graduate or above	Minimal	0	no	no	never	30.83	overweight	no	no	no	no	no	no	no	no	no	6	2	Eligible	1	Censored	1	1	162	161	1	1	1	162	1	1	1	1	1	1	1	1	high income
1096	2005-2006	34296	51	Male	white	Divorced	5	college graduate or above	Minimal	0	no	no	never	26.8	overweight	no	no	no	no	no	no	no	no	no	11	4	Eligible	1	Censored	1	1	176	175	1	1	1	176	1	1	1	1	1	1	1	1	high income
1097	2005-2006	34300	81	Male	white	Married	1.09	high school graduate	Mild	1	yes	yes	current	25.49	overweight	no	yes	no	yes	no	no	yes	no	no	7	2	Eligible	2	Nephritis, nephrotic syndrome and nephrosis (N00-N07, N17-N19, N25-N27)	1	1	12	11	1	1	1	12	2	2	1	1	1	1	1	1	low income
1098	2005-2006	34302	21	Female	white	Never married	5	some college or AA degree	Minimal	0	no	no	current	21.2	normal	no	no	no	no	no	no	no	no	no	9	4	Eligible	1	Censored	1	1	178	176	1	1	1	178	1	1	1	1	1	1	1	1	high income
1099	2005-2006	34303	49	Male	white	Married	0.83	less than 9th grade	Moderate	0	no	no	current	23.66	normal	no	no	no	no	no	no	no	no	no	8	3	Eligible	2	Accidents (unintentional injuries) (V01-X59, Y85-Y86)	1	1	54	53	1	1	1	54	2	2	1	1	1	1	1	1	low income
1100	2005-2006	34305	36	Female	white	Living with partner	0.6	9-11th grade	Minimal	0	no	no	current	18.65	normal	no	no	no	no	no	no	no	no	no	9	4	Eligible	1	Censored	1	1	177	177	1	1	1	177	1	1	1	1	1	1	1	1	low income
1101	2005-2006	34306	67	Female	mexican	Married	2.8	high school graduate	Mild	0	no	no	never	30.48	overweight	no	no	no	no	no	yes	no	DM	no	8	3	Eligible	1	Censored	1	1	173	172	1	1	1	173	1	1	1	1	1	1	1	1	middle income
1102	2005-2006	34310	40	Female	white	Living with partner	0.6	9-11th grade	Severe	0	no	no	current	43.07	overweight	no	no	no	no	no	yes	yes	DM	no	4	1	Eligible	2	Accidents (unintentional injuries) (V01-X59, Y85-Y86)	1	1	61	60	1	1	1	61	2	2	1	1	1	1	1	1	low income
1103	2005-2006	34312	42	Female	white	Married	1.07	college graduate or above	Mild	0	no	no	never	34.65	overweight	no	no	no	no	no	yes	no	no	no	9	4	Eligible	1	Censored	1	1	176	175	1	1	1	176	1	1	1	1	1	1	1	1	low income
1104	2005-2006	34314	32	Male	other	Never married	3.42	college graduate or above	Minimal	0	no	no	never	22.57	normal	no	no	no	no	no	no	no	no	no	6	3	Eligible	1	Censored	1	1	175	173	1	1	1	175	1	1	1	1	1	1	1	1	middle income
1105	2005-2006	34320	22	Male	mexican	Living with partner	0.8	high school graduate	Moderate	0	no	no	never	22.51	normal	no	no	no	no	no	no	no	no	no	7	3	Eligible	1	Censored	1	1	175	174	1	1	1	175	1	1	1	1	1	1	1	1	low income
1106	2005-2006	34325	34	Male	mexican	Married	1.19	9-11th grade	Minimal	0	no	no	never	50.72	overweight	yes	no	no	no	no	yes	no	no	no	7	3	Eligible	1	Censored	1	1	166	165	1	1	1	166	1	1	1	1	1	1	1	1	low income
1107	2005-2006	34326	44	Female	black	Married	5	some college or AA degree	Mild	0	no	no	never	34.24	overweight	yes	no	no	no	no	no	no	no	no	10	4	Eligible	1	Censored	1	1	171	170	1	1	1	171	1	1	1	1	1	1	1	1	high income
1108	2005-2006	34333	44	Male	white	Married	5	high school graduate	Minimal	0	no	no	never	26.79	overweight	no	no	no	no	no	no	no	no	no	9	3	Eligible	1	Censored	1	1	162	161	1	1	1	162	1	1	1	1	1	1	1	1	high income
1109	2005-2006	34335	26	Male	white	Never married	2.48	high school graduate	Minimal	0	no	no	never	21.94	normal	no	no	no	no	no	no	no	no	no	12	5	Eligible	1	Censored	1	1	170	169	1	1	1	170	1	1	1	1	1	1	1	1	middle income
1110	2005-2006	34336	35	Male	black	Married	5	college graduate or above	Minimal	0	no	no	never	27.17	overweight	no	no	no	no	no	no	no	no	no	9	4	Eligible	1	Censored	1	1	167	165	1	1	1	167	1	1	1	1	1	1	1	1	high income
1111	2005-2006	34338	41	Male	other	Married	4.11	college graduate or above	Minimal	0	no	no	never	29.16	overweight	no	no	no	no	no	no	no	no	no	8	2	Eligible	1	Censored	1	1	165	165	1	1	1	165	1	1	1	1	1	1	1	1	high income
1112	2005-2006	34343	33	Female	white	Married	2.35	some college or AA degree	Mild	0	no	no	former	39.88	overweight	no	no	no	no	no	no	no	no	no	7	2	Eligible	1	Censored	1	1	170	169	1	1	1	170	1	1	1	1	1	1	1	1	middle income
1113	2005-2006	34344	50	Female	white	Married	5	college graduate or above	Minimal	0	no	no	never	35.39	overweight	yes	no	no	no	no	no	no	no	no	7	2	Eligible	1	Censored	1	1	166	165	1	1	1	166	1	1	1	1	1	1	1	1	high income
1114	2005-2006	34348	67	Male	black	Married	2.05	less than 9th grade	Mild	0	no	no	former	21.48	normal	no	no	no	no	no	yes	yes	no	no	5	2	Eligible	2	Malignant neoplasms (C00-C97)	1	1	160	159	1	1	2	160	2	2	1	1	1	1	2	2	middle income
1115	2005-2006	34353	64	Female	black	Separated	2.7	high school graduate	Minimal	0	no	no	never	30.48	overweight	yes	no	no	no	no	yes	no	no	no	6	1	Eligible	1	Censored	1	1	159	159	1	1	1	159	1	1	1	1	1	1	1	1	middle income
1116	2005-2006	34354	34	Male	black	Never married	2.77	college graduate or above	Minimal	0	no	no	never	25.77	overweight	yes	no	no	no	no	no	no	no	no	8	2	Eligible	1	Censored	1	1	162	161	1	1	1	162	1	1	1	1	1	1	1	1	middle income
1117	2005-2006	34356	48	Male	other	Married	2.98	high school graduate	Minimal	0	no	no	former	32.63	overweight	no	no	no	no	no	no	no	no	no	9	3	Eligible	1	Censored	1	1	170	169	1	1	1	170	1	1	1	1	1	1	1	1	middle income
1118	2005-2006	34361	85	Female	white	Widowed	1.46	less than 9th grade	Minimal	0	no	no	former	31.56	overweight	no	no	no	no	no	yes	no	DM	no	7	2	Eligible	2	All other causes (residual)	1	2	76	75	1	1	1	76	2	2	1	1	1	1	1	1	middle income
1119	2005-2006	34363	25	Male	mexican	Married	1.76	less than 9th grade	Minimal	0	no	no	never	37.12	overweight	no	no	no	no	no	yes	no	no	no	9	3	Eligible	1	Censored	1	1	165	164	1	1	1	165	1	1	1	1	1	1	1	1	middle income
1120	2005-2006	34365	31	Male	white	Married	1.86	some college or AA degree	Minimal	0	no	no	former	22.04	normal	yes	no	no	no	no	no	no	no	no	9	4	Eligible	1	Censored	1	1	170	169	1	1	1	170	1	1	1	1	1	1	1	1	middle income
1121	2005-2006	34370	25	Female	other	Never married	1.67	college graduate or above	Minimal	0	no	no	never	22.17	normal	no	no	no	no	no	no	no	no	no	11	5	Eligible	1	Censored	1	1	160	159	1	1	1	160	1	1	1	1	1	1	1	1	middle income
1122	2005-2006	34373	55	Female	black	Divorced	3.9	some college or AA degree	Mild	0	no	no	current	33.98	overweight	yes	no	no	no	no	no	no	no	no	1	0	Eligible	2	Diseases of heart (I00-I09, I11, I13, I20-I51)	1	1	57	57	2	2	1	57	2	2	2	2	2	2	1	1	high income
1123	2005-2006	34374	34	Female	other	Married	0.23	less than 9th grade	Minimal	0	no	no	never	29.92	overweight	no	no	no	no	no	no	no	no	no	8	3	Eligible	1	Censored	1	1	178	178	1	1	1	178	1	1	1	1	1	1	1	1	low income
1124	2005-2006	34375	75	Female	mexican	Widowed	1.43	high school graduate	Minimal	1	no	no	never	35.61	overweight	yes	yes	yes	no	no	yes	no	DM	no	5	1	Eligible	2	Malignant neoplasms (C00-C97)	2	2	68	67	1	1	2	68	2	2	1	1	1	1	2	2	middle income
1125	2005-2006	34387	34	Male	mexican	Never married	2.45	9-11th grade	Minimal	0	no	no	current	24.13	normal	no	no	no	no	no	no	no	no	no	9	3	Eligible	1	Censored	1	1	169	168	1	1	1	169	1	1	1	1	1	1	1	1	middle income
1126	2005-2006	34391	38	Male	white	Divorced	4.91	some college or AA degree	Minimal	0	no	no	never	25.28	overweight	no	no	no	no	no	no	no	no	no	10	4	Eligible	1	Censored	1	1	163	162	1	1	1	163	1	1	1	1	1	1	1	1	high income
1127	2005-2006	34393	69	Male	white	Divorced	4.18	high school graduate	Minimal	0	no	no	current	23.03	normal	no	no	no	no	no	yes	yes	no	no	7	2	Eligible	1	Censored	1	1	175	175	1	1	1	175	1	1	1	1	1	1	1	1	high income
1128	2005-2006	34394	35	Male	other	Married	0.81	9-11th grade	Mild	0	no	no	current	31.19	overweight	no	no	no	no	no	no	no	no	no	5	2	Eligible	1	Censored	1	1	176	175	1	1	1	176	1	1	1	1	1	1	1	1	low income
1129	2005-2006	34395	41	Male	black	Married	4.8	college graduate or above	Minimal	0	no	no	current	26.06	overweight	no	no	no	no	no	no	no	DM	no	4	0	Eligible	1	Censored	1	1	172	172	1	1	1	172	1	1	1	1	1	1	1	1	high income
1130	2005-2006	34396	69	Female	black	Widowed	2.09	9-11th grade	Minimal	0	no	no	former	37.78	overweight	yes	no	no	no	no	yes	no	no	no	7	1	Eligible	1	Censored	1	1	177	176	1	1	1	177	1	1	1	1	1	1	1	1	middle income
1131	2005-2006	34398	45	Male	white	Married	3.44	high school graduate	Minimal	0	no	no	never	33.16	overweight	no	no	no	no	no	no	no	no	no	7	3	Eligible	1	Censored	1	1	165	164	1	1	1	165	1	1	1	1	1	1	1	1	middle income
1132	2005-2006	34401	30	Male	black	Married	2.41	some college or AA degree	Minimal	0	no	no	current	26.19	overweight	yes	no	no	no	no	no	no	no	no	8	2	Eligible	1	Censored	1	1	159	159	1	1	1	159	1	1	1	1	1	1	1	1	middle income
1133	2005-2006	34405	57	Male	white	Married	5	college graduate or above	Minimal	0	no	no	never	26.39	overweight	no	no	no	no	no	yes	no	no	no	12	5	Eligible	1	Censored	1	1	175	174	1	1	1	175	1	1	1	1	1	1	1	1	high income
1134	2005-2006	34406	31	Female	other	Married	0.81	some college or AA degree	Moderate	0	no	no	never	48.09	overweight	yes	no	no	no	no	no	no	DM	no	5	1	Eligible	1	Censored	1	1	175	174	1	1	1	175	1	1	1	1	1	1	1	1	low income
1135	2005-2006	34408	56	Male	white	Never married	0.89	college graduate or above	Minimal	1	no	no	former	29.51	overweight	yes	yes	no	yes	no	yes	no	DM	no	8	1	Eligible	2	All other causes (residual)	1	1	6	6	1	1	1	6	2	2	1	1	1	1	1	1	low income
1136	2005-2006	34410	29	Female	black	Never married	1.25	college graduate or above	Minimal	0	no	no	never	19.58	normal	no	no	no	no	no	no	no	no	no	10	5	Eligible	1	Censored	1	1	180	180	1	1	1	180	1	1	1	1	1	1	1	1	low income
1137	2005-2006	34411	49	Female	mexican	Never married	5	some college or AA degree	Minimal	0	no	no	former	37.05	overweight	no	no	no	no	no	no	no	no	no	6	1	Eligible	1	Censored	1	1	166	166	1	1	1	166	1	1	1	1	1	1	1	1	high income
1138	2005-2006	34415	35	Male	white	Married	5	some college or AA degree	Minimal	0	no	no	never	21.43	normal	no	no	no	no	no	no	no	no	no	12	5	Eligible	1	Censored	1	1	166	164	1	1	1	166	1	1	1	1	1	1	1	1	high income
1139	2005-2006	34418	63	Male	white	Married	4.77	high school graduate	Minimal	1	no	yes	former	22.91	normal	yes	yes	yes	yes	no	no	no	IGT	no	8	2	Eligible	2	Chronic lower respiratory diseases (J40-J47)	1	1	144	143	1	1	1	144	2	2	1	1	1	1	1	1	high income
1140	2005-2006	34419	60	Male	white	Married	2.27	less than 9th grade	Moderate	0	no	no	current	32.72	overweight	yes	no	no	no	no	yes	no	no	no	6	2	Eligible	1	Censored	1	1	166	165	1	1	1	166	1	1	1	1	1	1	1	1	middle income
1141	2005-2006	34423	58	Female	black	Widowed	0.73	some college or AA degree	Moderate	1	no	no	former	36.08	overweight	yes	yes	yes	yes	no	yes	yes	DM	no	3	0	Eligible	2	All other causes (residual)	1	2	28	28	1	1	1	28	2	2	1	1	1	1	1	1	low income
1142	2005-2006	34427	74	Female	mexican	Never married	1	less than 9th grade	Mild	0	no	no	former	26.86	overweight	yes	no	no	no	no	yes	no	IGT	no	8	2	Eligible	1	Censored	1	1	166	165	1	1	1	166	1	1	1	1	1	1	1	1	low income
1143	2005-2006	34434	26	Female	black	Never married	0.39	9-11th grade	Moderate	0	no	no	current	21	normal	yes	no	no	no	no	no	no	no	no	7	3	Eligible	1	Censored	1	1	162	162	1	1	1	162	1	1	1	1	1	1	1	1	low income
1144	2005-2006	34435	70	Female	white	Divorced	1.99	some college or AA degree	Minimal	0	no	no	former	33.16	overweight	yes	no	no	no	no	yes	no	no	no	8	3	Eligible	1	Censored	1	1	169	168	1	1	1	169	1	1	1	1	1	1	1	1	middle income
1145	2005-2006	34437	37	Female	white	Divorced	4.16	some college or AA degree	Minimal	0	no	no	former	26.72	overweight	no	no	no	no	no	no	no	no	no	7	2	Eligible	1	Censored	1	1	161	159	1	1	1	161	1	1	1	1	1	1	1	1	high income
1146	2005-2006	34438	25	Male	white	Married	0.78	high school graduate	Minimal	0	no	no	former	17.64	low	no	no	no	no	no	no	no	no	no	10	4	Eligible	1	Censored	1	1	175	175	1	1	1	175	1	1	1	1	1	1	1	1	low income
1147	2005-2006	34443	20	Male	white	Living with partner	1.67	high school graduate	Minimal	0	no	no	never	24.13	normal	no	no	no	no	no	no	no	no	no	12	5	Eligible	1	Censored	1	1	160	159	1	1	1	160	1	1	1	1	1	1	1	1	middle income
1148	2005-2006	34444	29	Male	other	Married	0.83	some college or AA degree	Minimal	0	no	no	never	23.07	normal	no	no	no	no	no	no	no	no	no	10	4	Eligible	1	Censored	1	1	165	164	1	1	1	165	1	1	1	1	1	1	1	1	low income
1149	2005-2006	34450	49	Male	white	Separated	1.84	high school graduate	Moderate	0	no	no	current	22.22	normal	no	no	no	no	no	no	no	no	no	10	5	Eligible	1	Censored	1	1	170	170	1	1	1	170	1	1	1	1	1	1	1	1	middle income
1150	2005-2006	34454	35	Male	other	Living with partner	1.43	high school graduate	Mild	0	no	no	current	30.39	overweight	yes	no	no	no	no	no	no	no	no	3	1	Eligible	1	Censored	1	1	175	174	1	1	1	175	1	1	1	1	1	1	1	1	middle income
1151	2005-2006	34457	44	Female	white	Living with partner	5	some college or AA degree	Mild	0	no	no	former	22.97	normal	no	no	no	no	no	no	no	no	no	10	4	Eligible	1	Censored	1	1	160	159	1	1	1	160	1	1	1	1	1	1	1	1	high income
1152	2005-2006	34462	85	Female	white	Widowed	5	college graduate or above	Minimal	1	yes	yes	never	23.09	normal	yes	yes	no	no	no	yes	no	DM	no	7	2	Eligible	2	Diabetes mellitus (E10-E14)	2	1	85	84	1	1	1	85	2	2	1	1	1	1	1	1	high income
1153	2005-2006	34463	36	Male	other	Divorced	1.04	high school graduate	Minimal	0	no	no	never	20.12	normal	no	no	no	no	no	no	no	DM	no	8	3	Eligible	1	Censored	1	1	158	158	1	1	1	158	1	1	1	1	1	1	1	1	low income
1154	2005-2006	34465	47	Female	black	Married	2.27	some college or AA degree	Minimal	0	no	no	never	32.03	overweight	no	no	no	no	no	no	no	no	no	11	5	Eligible	1	Censored	1	1	158	158	1	1	1	158	1	1	1	1	1	1	1	1	middle income
1155	2005-2006	34467	42	Female	white	Married	5	college graduate or above	Minimal	0	no	no	never	28.47	overweight	no	no	no	no	no	no	no	no	no	10	3	Eligible	1	Censored	1	1	158	156	1	1	1	158	1	1	1	1	1	1	1	1	high income
1156	2005-2006	34468	47	Female	black	Separated	2.24	college graduate or above	Moderate	0	yes	no	former	52.61	overweight	yes	yes	no	no	no	no	no	DM	no	5	1	Eligible	1	Censored	1	1	172	172	1	1	1	172	1	1	1	1	1	1	1	1	middle income
1157	2005-2006	34470	60	Male	white	Married	5	college graduate or above	Minimal	0	no	no	never	26.63	overweight	no	no	no	no	no	no	no	no	no	9	3	Eligible	2	Malignant neoplasms (C00-C97)	1	1	149	148	1	1	2	149	2	2	1	1	1	1	2	2	high income
1158	2005-2006	34472	45	Male	white	Married	5	high school graduate	Minimal	0	no	no	former	33.9	overweight	no	no	no	no	no	no	no	no	no	9	3	Eligible	1	Censored	1	1	162	160	1	1	1	162	1	1	1	1	1	1	1	1	high income
1159	2005-2006	34474	34	Male	white	Married	5	college graduate or above	Minimal	0	no	no	never	23.23	normal	no	no	no	no	no	no	no	no	no	12	5	Eligible	1	Censored	1	1	175	174	1	1	1	175	1	1	1	1	1	1	1	1	high income
1160	2005-2006	34477	70	Female	mexican	Widowed	1.68	college graduate or above	Minimal	0	no	no	never	26.44	overweight	no	no	no	no	no	no	no	DM	no	8	2	Eligible	1	Censored	1	1	159	158	1	1	1	159	1	1	1	1	1	1	1	1	middle income
1161	2005-2006	34482	25	Female	black	Never married	0.78	some college or AA degree	Moderate	0	no	no	never	49.13	overweight	no	no	no	no	no	yes	no	no	no	4	2	Eligible	1	Censored	1	1	159	159	1	1	1	159	1	1	1	1	1	1	1	1	low income
1162	2005-2006	34483	62	Male	white	Married	5	college graduate or above	Minimal	0	no	no	never	30.82	overweight	no	no	no	no	no	no	no	DM	no	10	4	Eligible	1	Censored	1	1	157	156	1	1	1	157	1	1	1	1	1	1	1	1	high income
1163	2005-2006	34490	33	Female	other	Married	3.4	9-11th grade	Minimal	0	no	no	never	34.96	overweight	no	no	no	no	no	no	no	no	no	10	5	Eligible	1	Censored	1	1	161	160	1	1	1	161	1	1	1	1	1	1	1	1	middle income
1164	2005-2006	34496	31	Female	white	Married	5	college graduate or above	Minimal	0	no	no	never	19.78	normal	no	no	no	no	no	no	no	no	no	12	5	Eligible	1	Censored	1	1	179	178	1	1	1	179	1	1	1	1	1	1	1	1	high income
1165	2005-2006	34499	45	Male	white	Married	1.7	9-11th grade	Minimal	0	no	no	current	21.39	normal	no	no	no	no	no	no	no	no	no	7	3	Eligible	1	Censored	1	1	178	178	1	1	1	178	1	1	1	1	1	1	1	1	middle income
1166	2005-2006	34500	48	Male	white	Divorced	3.31	9-11th grade	Minimal	0	no	no	current	29.05	overweight	no	no	no	no	no	yes	no	no	no	9	3	Eligible	2	Malignant neoplasms (C00-C97)	1	1	36	35	1	1	2	36	2	2	1	1	1	1	2	2	middle income
1167	2005-2006	34501	44	Female	mexican	Married	3.32	college graduate or above	Minimal	0	no	no	never	21.08	normal	no	no	no	no	no	no	no	no	no	11	5	Eligible	1	Censored	1	1	159	158	1	1	1	159	1	1	1	1	1	1	1	1	middle income
1168	2005-2006	34502	56	Female	white	Married	4.17	college graduate or above	Minimal	0	no	no	former	20.14	normal	yes	no	no	no	no	yes	no	no	no	6	2	Eligible	1	Censored	1	1	167	165	1	1	1	167	1	1	1	1	1	1	1	1	high income
1169	2005-2006	34504	58	Female	other	Married	5	high school graduate	Minimal	0	no	no	never	40.26	overweight	yes	no	no	no	no	yes	no	no	no	5	2	Eligible	1	Censored	1	1	164	162	1	1	1	164	1	1	1	1	1	1	1	1	high income
1170	2005-2006	34507	61	Male	mexican	Married	2.8	less than 9th grade	Minimal	0	no	no	current	33.7	overweight	yes	no	no	no	no	no	no	no	no	2	0	Eligible	1	Censored	1	1	169	168	1	1	1	169	1	1	1	1	1	1	1	1	middle income
1171	2005-2006	34509	39	Female	mexican	Married	5	some college or AA degree	Minimal	0	no	no	never	27.17	overweight	no	no	no	no	no	no	no	no	no	10	3	Eligible	1	Censored	1	1	159	158	1	1	1	159	1	1	1	1	1	1	1	1	high income
1172	2005-2006	34514	63	Male	white	Divorced	1.17	college graduate or above	Minimal	1	yes	yes	current	28.19	overweight	yes	yes	no	yes	no	no	no	no	no	6	1	Eligible	2	Malignant neoplasms (C00-C97)	1	1	129	129	1	1	2	129	2	2	1	1	1	1	2	2	low income
1173	2005-2006	34518	48	Male	white	Married	4.1	college graduate or above	Minimal	0	no	no	former	26.2	overweight	no	no	no	no	no	no	no	no	no	9	2	Eligible	1	Censored	1	1	167	166	1	1	1	167	1	1	1	1	1	1	1	1	high income
1174	2005-2006	34520	34	Female	white	Married	3.75	some college or AA degree	Minimal	0	no	no	never	35.33	overweight	no	no	no	no	no	no	no	no	no	10	4	Eligible	1	Censored	1	1	157	156	1	1	1	157	1	1	1	1	1	1	1	1	high income
1175	2005-2006	34523	43	Male	black	Never married	2.38	some college or AA degree	Minimal	0	no	no	former	30.45	overweight	no	no	no	no	no	no	no	no	no	9	3	Eligible	1	Censored	1	1	159	159	1	1	1	159	1	1	1	1	1	1	1	1	middle income
1176	2005-2006	34530	41	Male	white	Divorced	3.66	college graduate or above	Mild	0	no	no	never	27.02	overweight	no	no	no	no	no	no	no	no	no	7	2	Eligible	1	Censored	1	1	159	158	1	1	1	159	1	1	1	1	1	1	1	1	high income
1177	2005-2006	34534	52	Male	white	Married	2.65	college graduate or above	Minimal	0	no	no	never	29.52	overweight	no	no	no	no	no	no	no	IGT	no	10	3	Eligible	1	Censored	1	1	165	164	1	1	1	165	1	1	1	1	1	1	1	1	middle income
1178	2005-2006	34535	77	Male	black	Married	2.5	college graduate or above	Minimal	0	no	no	former	27.93	overweight	no	no	no	no	no	yes	no	no	no	8	2	Eligible	2	Malignant neoplasms (C00-C97)	1	2	68	67	1	1	2	68	2	2	1	1	1	1	2	2	middle income
1179	2005-2006	34540	46	Female	mexican	Married	3.5	some college or AA degree	Moderate	0	no	no	current	23.72	normal	no	no	no	no	no	no	no	no	no	8	3	Eligible	1	Censored	1	1	173	173	1	1	1	173	1	1	1	1	1	1	1	1	high income
1180	2005-2006	34543	67	Male	white	Married	2.39	high school graduate	Minimal	0	no	no	former	37.81	overweight	yes	no	no	no	no	yes	no	no	no	9	3	Eligible	1	Censored	1	1	175	174	1	1	1	175	1	1	1	1	1	1	1	1	middle income
1181	2005-2006	34546	23	Female	black	Never married	3.12	college graduate or above	Minimal	0	no	no	never	35.06	overweight	no	no	no	no	no	no	no	no	no	8	3	Eligible	1	Censored	1	1	162	161	1	1	1	162	1	1	1	1	1	1	1	1	middle income
1182	2005-2006	34548	22	Male	black	Never married	5	9-11th grade	Mild	0	no	no	current	27.43	overweight	yes	no	no	no	no	no	no	no	no	5	2	Eligible	1	Censored	1	1	172	171	1	1	1	172	1	1	1	1	1	1	1	1	high income
1183	2005-2006	34551	73	Female	black	Widowed	0.94	some college or AA degree	Minimal	1	no	no	never	31.15	overweight	yes	yes	yes	no	no	yes	no	no	no	4	1	Eligible	1	Censored	1	1	180	179	1	1	1	180	1	1	1	1	1	1	1	1	low income
1184	2005-2006	34555	43	Male	white	Married	2.58	high school graduate	Minimal	0	no	no	current	33.64	overweight	yes	no	no	no	no	no	no	no	no	2	1	Eligible	1	Censored	1	1	160	159	1	1	1	160	1	1	1	1	1	1	1	1	middle income
1185	2005-2006	34557	62	Male	mexican	Married	3.11	9-11th grade	Minimal	0	yes	no	current	26.81	overweight	yes	yes	no	no	no	no	no	no	no	8	2	Eligible	1	Censored	1	1	160	159	1	1	1	160	1	1	1	1	1	1	1	1	middle income
1186	2005-2006	34561	71	Female	white	Widowed	2.45	high school graduate	Minimal	0	no	no	former	24.44	normal	yes	no	no	no	no	yes	no	no	no	6	2	Eligible	1	Censored	1	1	168	167	1	1	1	168	1	1	1	1	1	1	1	1	middle income
1187	2005-2006	34562	39	Male	white	Divorced	1.36	some college or AA degree	Minimal	0	no	no	never	28.69	overweight	yes	no	no	no	no	no	no	no	no	9	3	Eligible	1	Censored	1	1	157	156	1	1	1	157	1	1	1	1	1	1	1	1	middle income
1188	2005-2006	34563	26	Female	black	Living with partner	0.88	college graduate or above	Minimal	0	no	no	never	25.97	overweight	no	no	no	no	no	no	no	no	no	8	3	Eligible	1	Censored	1	1	172	171	1	1	1	172	1	1	1	1	1	1	1	1	low income
1189	2005-2006	34564	38	Female	white	Married	2.02	some college or AA degree	Minimal	0	no	no	current	25.8	overweight	no	no	no	no	no	yes	no	no	no	10	4	Eligible	1	Censored	1	1	172	171	1	1	1	172	1	1	1	1	1	1	1	1	middle income
1190	2005-2006	34573	66	Male	white	Never married	4.59	college graduate or above	Minimal	0	no	no	former	33.24	overweight	yes	no	no	no	no	yes	no	no	no	7	2	Eligible	1	Censored	1	1	157	157	1	1	1	157	1	1	1	1	1	1	1	1	high income
1191	2005-2006	34574	57	Female	white	Divorced	1.22	some college or AA degree	Minimal	0	no	no	current	35.64	overweight	yes	no	no	no	no	yes	yes	no	no	3	0	Eligible	2	Malignant neoplasms (C00-C97)	1	1	111	111	1	1	2	111	2	2	1	1	1	1	2	2	low income
1192	2005-2006	34575	69	Male	white	Married	2.57	college graduate or above	Minimal	0	no	no	never	38.12	overweight	yes	no	no	no	no	no	no	DM	no	6	1	Eligible	1	Censored	1	1	162	161	1	1	1	162	1	1	1	1	1	1	1	1	middle income
1193	2005-2006	34577	38	Male	black	Married	1.56	high school graduate	Moderate	0	no	no	current	43.74	overweight	yes	no	no	no	no	no	no	DM	no	1	0	Eligible	2	Diabetes mellitus (E10-E14)	2	1	166	165	1	1	1	166	2	2	1	1	1	1	1	1	middle income
1194	2005-2006	34578	55	Male	black	Married	3.3	high school graduate	Minimal	0	no	no	never	32.84	overweight	no	no	no	no	no	no	no	no	no	9	4	Eligible	1	Censored	1	1	175	174	1	1	1	175	1	1	1	1	1	1	1	1	middle income
1195	2005-2006	34579	40	Male	black	Never married	2.49	some college or AA degree	Mild	0	no	no	never	25.38	overweight	no	no	no	no	no	no	no	no	no	6	2	Eligible	1	Censored	1	1	176	174	1	1	1	176	1	1	1	1	1	1	1	1	middle income
1196	2005-2006	34581	53	Male	black	Living with partner	1	high school graduate	Minimal	0	no	no	never	32.96	overweight	yes	no	no	no	no	yes	no	no	no	8	3	Eligible	1	Censored	1	1	171	170	1	1	1	171	1	1	1	1	1	1	1	1	low income
1197	2005-2006	34584	68	Female	white	Widowed	1.63	high school graduate	Minimal	0	no	no	never	30.56	overweight	no	no	no	no	no	yes	no	IGT	no	7	2	Eligible	1	Censored	1	1	177	176	1	1	1	177	1	1	1	1	1	1	1	1	middle income
1198	2005-2006	34586	65	Male	white	Divorced	2.86	high school graduate	Minimal	0	no	no	current	22.77	normal	no	no	no	no	no	no	no	no	no	9	3	Eligible	2	Malignant neoplasms (C00-C97)	1	1	82	82	1	1	2	82	2	2	1	1	1	1	2	2	middle income
1199	2005-2006	34590	62	Female	white	Divorced	0.82	high school graduate	Mild	0	no	no	never	27.63	overweight	yes	no	no	no	no	no	no	no	no	4	1	Eligible	1	Censored	1	1	169	168	1	1	1	169	1	1	1	1	1	1	1	1	low income
1200	2005-2006	34591	31	Female	black	Divorced	3.1	college graduate or above	Minimal	0	no	no	never	25.74	overweight	no	no	no	no	no	no	no	no	no	10	4	Eligible	1	Censored	1	1	164	163	1	1	1	164	1	1	1	1	1	1	1	1	middle income
1201	2005-2006	34594	76	Male	black	Married	1.5	less than 9th grade	Minimal	1	no	no	former	33.39	overweight	yes	yes	no	yes	yes	yes	no	DM	no	4	0	Eligible	2	Malignant neoplasms (C00-C97)	1	1	97	97	1	1	2	97	2	2	1	1	1	1	2	2	middle income
1202	2005-2006	34595	39	Male	white	Married	5	some college or AA degree	Mild	0	no	no	never	26.53	overweight	no	no	no	no	no	no	no	no	no	10	4	Eligible	1	Censored	1	1	176	175	1	1	1	176	1	1	1	1	1	1	1	1	high income
1203	2005-2006	34597	41	Male	white	Married	4.01	college graduate or above	Minimal	0	no	no	never	26.68	overweight	no	no	no	no	no	yes	no	no	no	10	4	Eligible	1	Censored	1	1	164	162	1	1	1	164	1	1	1	1	1	1	1	1	high income
1204	2005-2006	34599	28	Female	white	Divorced	0.85	9-11th grade	Mild	0	no	no	current	42.36	overweight	no	no	no	no	no	no	no	no	no	7	3	Eligible	1	Censored	1	1	176	175	1	1	1	176	1	1	1	1	1	1	1	1	low income
1205	2005-2006	34605	53	Male	white	Married	5	college graduate or above	Minimal	0	no	no	never	35.43	overweight	yes	no	no	no	no	no	no	DM	no	7	2	Eligible	1	Censored	1	1	179	178	1	1	1	179	1	1	1	1	1	1	1	1	high income
1206	2005-2006	34607	63	Female	mexican	Widowed	1.32	high school graduate	Mild	0	no	no	never	25.49	overweight	yes	no	no	no	no	yes	no	DM	no	10	3	Eligible	1	Censored	1	1	172	172	1	1	1	172	1	1	1	1	1	1	1	1	middle income
1207	2005-2006	34608	45	Female	mexican	Married	5	some college or AA degree	Mild	0	no	no	former	37.44	overweight	yes	no	no	no	no	no	no	no	no	6	2	Eligible	1	Censored	1	1	169	168	1	1	1	169	1	1	1	1	1	1	1	1	high income
1208	2005-2006	34609	29	Male	white	Married	4.05	some college or AA degree	Minimal	0	no	no	never	26.32	overweight	yes	no	no	no	no	no	no	no	no	8	3	Eligible	1	Censored	1	1	163	162	1	1	1	163	1	1	1	1	1	1	1	1	high income
1209	2005-2006	34612	35	Male	mexican	Married	1.65	less than 9th grade	Minimal	0	no	no	former	28.46	overweight	no	no	no	no	no	no	no	no	no	9	3	Eligible	1	Censored	1	1	164	163	1	1	1	164	1	1	1	1	1	1	1	1	middle income
1210	2005-2006	34613	69	Male	black	Divorced	0.61	high school graduate	Minimal	0	no	no	former	36.24	overweight	yes	no	no	no	no	yes	no	DM	no	3	1	Eligible	1	Censored	1	1	168	167	1	1	1	168	1	1	1	1	1	1	1	1	low income
1211	2005-2006	34615	54	Female	black	Married	5	college graduate or above	Mild	0	no	no	never	26.36	overweight	yes	no	no	no	no	yes	no	no	no	8	3	Eligible	1	Censored	1	1	159	159	1	1	1	159	1	1	1	1	1	1	1	1	high income
1212	2005-2006	34618	39	Female	white	Separated	0.62	some college or AA degree	Moderate	0	no	no	current	22.18	normal	no	no	no	no	no	no	yes	no	no	9	4	Eligible	2	Diseases of heart (I00-I09, I11, I13, I20-I51)	1	1	62	62	2	2	1	62	2	2	2	2	2	2	1	1	low income
1213	2005-2006	34620	67	Female	black	Widowed	1.01	high school graduate	Minimal	0	no	no	never	24.76	normal	yes	no	no	no	no	yes	no	no	no	7	3	Eligible	2	All other causes (residual)	2	1	171	170	1	1	1	171	2	2	1	1	1	1	1	1	low income
1214	2005-2006	34623	32	Female	black	Married	4.55	some college or AA degree	Minimal	1	no	no	never	24.61	normal	no	yes	yes	no	no	no	no	no	no	11	5	Eligible	2	Cerebrovascular diseases (I60-I69)	1	1	56	55	1	2	1	56	2	2	1	1	2	2	1	1	high income
1215	2005-2006	34625	74	Female	black	Married	5	college graduate or above	Mild	0	no	no	former	36.89	overweight	yes	no	no	no	no	no	no	no	no	6	1	Eligible	2	Diseases of heart (I00-I09, I11, I13, I20-I51)	2	1	16	15	2	2	1	16	2	2	2	2	2	2	1	1	high income
1216	2005-2006	34627	56	Male	white	Divorced	0.51	high school graduate	Moderate	0	no	no	current	28.91	overweight	no	no	no	no	no	no	no	no	no	9	4	Eligible	1	Censored	1	1	177	176	1	1	1	177	1	1	1	1	1	1	1	1	low income
1217	2005-2006	34631	36	Female	white	Married	5	college graduate or above	Minimal	0	no	no	former	26.68	overweight	no	no	no	no	no	no	no	no	no	9	3	Eligible	1	Censored	1	1	171	171	1	1	1	171	1	1	1	1	1	1	1	1	high income
1218	2005-2006	34633	70	Male	black	Divorced	3.97	high school graduate	Minimal	0	no	no	never	24.56	normal	yes	no	no	no	no	no	no	no	no	9	4	Eligible	1	Censored	1	1	161	161	1	1	1	161	1	1	1	1	1	1	1	1	high income
1219	2005-2006	34637	48	Male	white	Married	0.9	9-11th grade	Minimal	0	no	no	never	36.54	overweight	yes	no	no	no	no	no	no	no	no	7	3	Eligible	1	Censored	1	1	174	173	1	1	1	174	1	1	1	1	1	1	1	1	low income
1220	2005-2006	34640	24	Male	white	Never married	0.94	high school graduate	Minimal	0	no	no	current	22.76	normal	no	no	no	no	no	no	no	no	no	10	5	Eligible	1	Censored	1	1	161	160	1	1	1	161	1	1	1	1	1	1	1	1	low income
1221	2005-2006	34641	45	Female	black	Never married	1.53	9-11th grade	Moderate	0	no	no	current	19.8	normal	no	no	no	no	no	yes	no	no	no	8	4	Eligible	1	Censored	1	1	171	171	1	1	1	171	1	1	1	1	1	1	1	1	middle income
1222	2005-2006	34642	54	Male	white	Living with partner	2.51	some college or AA degree	Minimal	0	no	no	never	27.79	overweight	yes	no	no	no	no	yes	no	no	no	10	4	Eligible	1	Censored	1	1	169	168	1	1	1	169	1	1	1	1	1	1	1	1	middle income
1223	2005-2006	34644	38	Female	mexican	Married	0.93	9-11th grade	Minimal	0	no	no	never	33.68	overweight	no	no	no	no	no	no	no	DM	no	9	3	Eligible	1	Censored	1	1	167	167	1	1	1	167	1	1	1	1	1	1	1	1	low income
1224	2005-2006	34647	70	Female	white	Married	3.31	9-11th grade	Mild	0	no	no	current	18.21	low	no	no	no	no	no	yes	yes	no	no	9	3	Eligible	2	Chronic lower respiratory diseases (J40-J47)	1	1	72	72	1	1	1	72	2	2	1	1	1	1	1	1	middle income
1225	2005-2006	34649	64	Male	white	Married	1.2	high school graduate	Minimal	0	no	no	current	30.99	overweight	yes	no	no	no	no	no	no	no	no	5	2	Eligible	1	Censored	1	1	157	156	1	1	1	157	1	1	1	1	1	1	1	1	low income
1226	2005-2006	34650	21	Female	other	Never married	5	college graduate or above	Minimal	0	no	no	never	35.94	overweight	no	no	no	no	no	no	no	IGT	no	8	3	Eligible	1	Censored	1	1	167	167	1	1	1	167	1	1	1	1	1	1	1	1	high income
1227	2005-2006	34661	45	Male	black	Living with partner	1.32	9-11th grade	Minimal	0	no	no	current	32.86	overweight	no	no	no	no	no	no	no	no	no	6	2	Eligible	1	Censored	1	1	171	170	1	1	1	171	1	1	1	1	1	1	1	1	middle income
1228	2005-2006	34662	44	Female	mexican	Married	1.57	9-11th grade	Severe	1	no	no	current	31.07	overweight	no	yes	no	no	yes	yes	no	no	no	7	3	Eligible	1	Censored	1	1	166	166	1	1	1	166	1	1	1	1	1	1	1	1	middle income
1229	2005-2006	34663	69	Female	black	Never married	0.44	9-11th grade	Minimal	1	no	yes	never	47.63	overweight	yes	yes	no	no	no	no	no	IGT	no	6	1	Eligible	2	Malignant neoplasms (C00-C97)	1	1	160	159	1	1	2	160	2	2	1	1	1	1	2	2	low income
1230	2005-2006	34667	23	Female	mexican	Never married	1.2	high school graduate	Minimal	0	no	no	former	18.28	low	no	no	no	no	no	no	no	no	no	9	3	Eligible	1	Censored	1	1	173	172	1	1	1	173	1	1	1	1	1	1	1	1	low income
1231	2005-2006	34669	40	Male	white	Divorced	3.27	high school graduate	Mild	0	no	no	current	23.77	normal	no	no	no	no	no	yes	no	no	no	9	4	Eligible	1	Censored	1	1	171	171	1	1	1	171	1	1	1	1	1	1	1	1	middle income
1232	2005-2006	34671	20	Female	black	Never married	3.12	some college or AA degree	Minimal	0	no	no	never	19.09	normal	no	no	no	no	no	no	no	no	no	10	5	Eligible	1	Censored	1	1	162	162	1	1	1	162	1	1	1	1	1	1	1	1	middle income
1233	2005-2006	34673	58	Female	black	Separated	0.94	9-11th grade	Moderate	0	no	no	current	31.56	overweight	yes	no	no	no	no	no	no	DM	no	3	1	Eligible	2	Nephritis, nephrotic syndrome and nephrosis (N00-N07, N17-N19, N25-N27)	1	1	26	26	1	1	1	26	2	2	1	1	1	1	1	1	low income
1234	2005-2006	34674	80	Female	white	Married	1.48	9-11th grade	Minimal	1	no	no	never	33.91	overweight	yes	yes	no	no	yes	yes	no	DM	no	5	2	Eligible	2	Diseases of heart (I00-I09, I11, I13, I20-I51)	1	2	90	89	2	2	1	90	2	2	2	2	2	2	1	1	middle income
1235	2005-2006	34675	78	Female	black	Widowed	0.63	high school graduate	Minimal	0	yes	no	never	28.4	overweight	yes	yes	no	no	no	yes	no	DM	no	8	2	Eligible	2	All other causes (residual)	1	1	66	65	1	1	1	66	2	2	1	1	1	1	1	1	low income
1236	2005-2006	34681	39	Female	white	Married	4.13	some college or AA degree	Minimal	0	no	no	never	30.38	overweight	no	no	no	no	no	no	no	no	no	9	3	Eligible	1	Censored	1	1	170	168	1	1	1	170	1	1	1	1	1	1	1	1	high income
1237	2005-2006	34683	44	Male	mexican	Married	4.97	high school graduate	Minimal	0	no	no	never	18.13	low	no	no	no	no	no	no	no	DM	no	9	4	Eligible	1	Censored	1	1	176	175	1	1	1	176	1	1	1	1	1	1	1	1	high income
1238	2005-2006	34687	34	Female	black	Never married	1.34	some college or AA degree	Minimal	0	no	no	never	31.02	overweight	no	no	no	no	no	no	no	no	no	10	5	Eligible	1	Censored	1	1	158	157	1	1	1	158	1	1	1	1	1	1	1	1	middle income
1239	2005-2006	34696	25	Male	black	Never married	5	college graduate or above	Minimal	0	no	no	never	32.07	overweight	yes	no	no	no	no	no	no	no	no	7	2	Eligible	1	Censored	1	1	180	179	1	1	1	180	1	1	1	1	1	1	1	1	high income
1240	2005-2006	34697	46	Female	black	Married	2.71	9-11th grade	Minimal	0	no	no	former	28.76	overweight	yes	no	no	no	no	no	no	no	no	7	2	Eligible	1	Censored	1	1	168	167	1	1	1	168	1	1	1	1	1	1	1	1	middle income
1241	2005-2006	34700	52	Male	white	Married	5	some college or AA degree	Minimal	0	no	no	never	26.81	overweight	yes	no	no	no	no	no	no	no	no	7	1	Eligible	1	Censored	1	1	173	173	1	1	1	173	1	1	1	1	1	1	1	1	high income
1242	2005-2006	34703	61	Male	white	Married	1.52	college graduate or above	Minimal	0	no	no	never	36.19	overweight	yes	no	no	no	no	no	no	no	no	6	2	Eligible	1	Censored	1	1	157	157	1	1	1	157	1	1	1	1	1	1	1	1	middle income
1243	2005-2006	34707	69	Female	black	Divorced	3.12	some college or AA degree	Minimal	0	no	no	never	35.69	overweight	no	no	no	no	no	no	no	DM	no	6	1	Eligible	1	Censored	1	1	180	180	1	1	1	180	1	1	1	1	1	1	1	1	middle income
1244	2005-2006	34710	50	Female	white	Married	5	college graduate or above	Minimal	0	no	no	current	21.15	normal	no	no	no	no	no	no	no	no	no	8	3	Eligible	1	Censored	1	1	164	162	1	1	1	164	1	1	1	1	1	1	1	1	high income
1245	2005-2006	34711	76	Female	mexican	Never married	2.36	less than 9th grade	Minimal	0	no	no	never	29.69	overweight	no	no	no	no	no	no	no	no	no	7	2	Eligible	1	Censored	1	1	177	176	1	1	1	177	1	1	1	1	1	1	1	1	middle income
1246	2005-2006	34713	72	Male	white	Married	3.9	college graduate or above	Minimal	0	no	no	never	25.58	overweight	yes	no	no	no	no	yes	no	no	no	9	3	Eligible	2	Cerebrovascular diseases (I60-I69)	1	1	72	72	1	2	1	72	2	2	1	1	2	2	1	1	high income
1247	2005-2006	34715	76	Female	white	Widowed	1.88	high school graduate	Minimal	0	no	no	former	30.88	overweight	yes	no	no	no	no	no	yes	DM	no	5	1	Eligible	1	Censored	1	1	163	163	1	1	1	163	1	1	1	1	1	1	1	1	middle income
1248	2005-2006	34716	62	Male	white	Living with partner	4.9	some college or AA degree	Mild	0	no	no	former	27.21	overweight	no	no	no	no	no	no	no	no	no	8	2	Eligible	1	Censored	1	1	174	173	1	1	1	174	1	1	1	1	1	1	1	1	high income
1249	2005-2006	34717	42	Male	white	Married	3.75	college graduate or above	Minimal	0	no	no	former	31.16	overweight	no	no	no	no	no	no	no	no	no	8	2	Eligible	1	Censored	1	1	172	171	1	1	1	172	1	1	1	1	1	1	1	1	high income
1250	2005-2006	34718	55	Female	black	Separated	2.65	college graduate or above	Minimal	1	no	no	never	32.17	overweight	yes	yes	yes	no	yes	no	no	DM	no	5	2	Eligible	1	Censored	1	1	163	162	1	1	1	163	1	1	1	1	1	1	1	1	middle income
1251	2005-2006	34724	39	Female	white	Married	4.96	some college or AA degree	Minimal	0	no	no	former	33.71	overweight	no	no	no	no	no	no	no	no	no	10	4	Eligible	1	Censored	1	1	169	168	1	1	1	169	1	1	1	1	1	1	1	1	high income
1252	2005-2006	34726	67	Female	black	Separated	1	high school graduate	Minimal	0	no	no	current	28.31	overweight	yes	no	no	no	no	no	no	no	no	6	1	Eligible	2	All other causes (residual)	1	1	125	125	1	1	1	125	2	2	1	1	1	1	1	1	low income
1253	2005-2006	34731	49	Female	white	Married	3.76	college graduate or above	Minimal	0	no	no	never	30.76	overweight	no	no	no	no	no	no	no	no	no	11	5	Eligible	1	Censored	1	1	178	177	1	1	1	178	1	1	1	1	1	1	1	1	high income
1254	2005-2006	34733	27	Female	black	Married	3.87	high school graduate	Mild	0	no	no	never	21.04	normal	no	no	no	no	no	no	no	no	no	11	5	Eligible	1	Censored	1	1	163	162	1	1	1	163	1	1	1	1	1	1	1	1	high income
1255	2005-2006	34735	26	Female	mexican	Married	2.8	college graduate or above	Minimal	0	no	no	former	39.19	overweight	no	no	no	no	no	no	no	IGT	no	10	4	Eligible	1	Censored	1	1	165	165	1	1	1	165	1	1	1	1	1	1	1	1	middle income
1256	2005-2006	34737	21	Female	black	Never married	5	some college or AA degree	Minimal	0	no	no	former	22.26	normal	no	no	no	no	no	no	no	no	no	9	4	Eligible	1	Censored	1	1	164	164	1	1	1	164	1	1	1	1	1	1	1	1	high income
1257	2005-2006	34740	42	Female	mexican	Married	3.5	high school graduate	Mild	0	no	no	never	38.75	overweight	no	no	no	no	no	no	no	IGT	no	8	3	Eligible	1	Censored	1	1	161	160	1	1	1	161	1	1	1	1	1	1	1	1	high income
1258	2005-2006	34742	40	Male	black	Married	2.56	high school graduate	Minimal	0	no	no	never	20.11	normal	no	no	no	no	no	no	no	no	no	12	5	Eligible	1	Censored	1	1	174	174	1	1	1	174	1	1	1	1	1	1	1	1	middle income
1259	2005-2006	34743	53	Female	white	Married	5	college graduate or above	Minimal	0	no	no	current	27.18	overweight	yes	no	no	no	no	no	no	no	no	8	2	Eligible	1	Censored	1	1	158	156	1	1	1	158	1	1	1	1	1	1	1	1	high income
1260	2005-2006	34744	32	Female	mexican	Married	0.31	less than 9th grade	Minimal	0	no	no	never	26.85	overweight	no	no	no	no	no	no	no	no	no	7	2	Eligible	1	Censored	1	1	175	174	1	1	1	175	1	1	1	1	1	1	1	1	low income
1261	2005-2006	34745	61	Female	black	Married	3.63	high school graduate	Minimal	0	no	no	former	36.1	overweight	yes	no	no	no	no	yes	no	no	no	7	2	Eligible	1	Censored	1	1	167	167	1	1	1	167	1	1	1	1	1	1	1	1	high income
1262	2005-2006	34747	30	Female	white	Married	2.21	high school graduate	Minimal	0	no	no	former	25.55	overweight	no	no	no	no	no	no	no	no	no	8	2	Eligible	1	Censored	1	1	157	156	1	1	1	157	1	1	1	1	1	1	1	1	middle income
1263	2005-2006	34754	42	Male	black	Never married	2.96	some college or AA degree	Moderate	0	no	no	current	32.69	overweight	yes	no	no	no	no	no	no	no	no	4	1	Eligible	1	Censored	1	1	160	160	1	1	1	160	1	1	1	1	1	1	1	1	middle income
1264	2005-2006	34756	66	Male	mexican	Married	0.84	less than 9th grade	Minimal	0	no	no	never	26.99	overweight	no	no	no	no	no	no	no	IGT	no	10	4	Eligible	1	Censored	1	1	166	165	1	1	1	166	1	1	1	1	1	1	1	1	low income
1265	2005-2006	34759	49	Male	other	Married	0.56	high school graduate	Minimal	0	no	no	never	29.2	overweight	no	no	no	no	no	no	no	no	no	10	4	Eligible	1	Censored	1	1	176	175	1	1	1	176	1	1	1	1	1	1	1	1	low income
1266	2005-2006	34761	52	Female	mexican	Married	1.71	less than 9th grade	Minimal	0	no	no	former	33.24	overweight	yes	no	no	no	no	no	no	DM	no	4	0	Eligible	1	Censored	1	1	159	158	1	1	1	159	1	1	1	1	1	1	1	1	middle income
1267	2005-2006	34762	62	Male	white	Married	5	college graduate or above	Minimal	0	no	no	current	28.08	overweight	no	no	no	no	no	no	no	no	no	9	4	Eligible	1	Censored	1	1	160	160	1	1	1	160	1	1	1	1	1	1	1	1	high income
1268	2005-2006	34768	38	Male	white	Married	3.01	some college or AA degree	Minimal	0	no	no	current	29.43	overweight	no	no	no	no	no	no	no	no	no	8	3	Eligible	1	Censored	1	1	166	166	1	1	1	166	1	1	1	1	1	1	1	1	middle income
1269	2005-2006	34771	60	Female	mexican	Married	3.85	high school graduate	Minimal	0	no	no	former	31.36	overweight	yes	no	no	no	no	no	no	no	no	4	0	Eligible	1	Censored	1	1	173	173	1	1	1	173	1	1	1	1	1	1	1	1	high income
1270	2005-2006	34774	62	Female	mexican	Married	0.78	9-11th grade	Mild	0	no	no	current	22.88	normal	no	no	no	no	no	yes	no	no	no	7	2	Eligible	1	Censored	1	1	173	172	1	1	1	173	1	1	1	1	1	1	1	1	low income
1271	2005-2006	34776	50	Male	white	Divorced	1.01	9-11th grade	Mild	0	no	no	current	33.47	overweight	yes	no	no	no	no	no	yes	IGT	no	2	0	Eligible	1	Censored	1	1	174	174	1	1	1	174	1	1	1	1	1	1	1	1	low income
1272	2005-2006	34777	74	Female	mexican	Married	0.84	less than 9th grade	Minimal	0	no	no	former	26.43	overweight	yes	no	no	no	no	no	no	no	no	4	1	Eligible	2	Diseases of heart (I00-I09, I11, I13, I20-I51)	1	1	54	53	2	2	1	54	2	2	2	2	2	2	1	1	low income
1273	2005-2006	34782	85	Female	white	Widowed	1.12	9-11th grade	Minimal	0	no	no	never	30.52	overweight	yes	no	no	no	no	no	no	DM	no	3	1	Eligible	2	Diseases of heart (I00-I09, I11, I13, I20-I51)	2	1	97	96	2	2	1	97	2	2	2	2	2	2	1	1	low income
1274	2005-2006	34786	39	Male	white	Never married	4.85	college graduate or above	Minimal	0	no	no	never	22.68	normal	no	no	no	no	no	no	no	no	no	11	4	Eligible	1	Censored	1	1	172	171	1	1	1	172	1	1	1	1	1	1	1	1	high income
1275	2005-2006	34788	85	Male	white	Widowed	1.52	less than 9th grade	Minimal	0	no	no	never	26.64	overweight	yes	no	no	no	no	yes	no	no	no	7	2	Eligible	2	Diseases of heart (I00-I09, I11, I13, I20-I51)	1	1	26	26	2	2	1	26	2	2	2	2	2	2	1	1	middle income
1276	2005-2006	34790	40	Male	white	Married	3.1	high school graduate	Minimal	0	no	no	current	43.37	overweight	no	no	no	no	no	no	no	no	no	3	1	Eligible	1	Censored	1	1	163	162	1	1	1	163	1	1	1	1	1	1	1	1	middle income
1277	2005-2006	34795	44	Male	white	Married	5	college graduate or above	Minimal	0	no	no	former	29.13	overweight	yes	no	no	no	no	no	no	IGT	no	6	2	Eligible	1	Censored	1	1	178	178	1	1	1	178	1	1	1	1	1	1	1	1	high income
1278	2005-2006	34797	41	Male	mexican	Divorced	3.41	college graduate or above	Minimal	0	no	no	current	23.58	normal	no	no	no	no	no	no	no	no	no	9	4	Eligible	1	Censored	1	1	172	170	1	1	1	172	1	1	1	1	1	1	1	1	middle income
1279	2005-2006	34805	31	Male	black	Married	1.11	some college or AA degree	Minimal	0	no	no	never	27.62	overweight	yes	no	no	no	no	no	no	no	no	8	3	Eligible	1	Censored	1	1	178	178	1	1	1	178	1	1	1	1	1	1	1	1	low income
1280	2005-2006	34808	56	Female	white	Married	2.71	some college or AA degree	Minimal	0	no	no	never	40.32	overweight	yes	no	no	no	no	yes	no	IGT	no	8	3	Eligible	1	Censored	1	1	177	176	1	1	1	177	1	1	1	1	1	1	1	1	middle income
1281	2005-2006	34812	63	Male	mexican	Married	2.08	less than 9th grade	Minimal	1	no	yes	former	27.02	overweight	yes	yes	yes	yes	no	no	yes	DM	no	8	1	Eligible	2	Diseases of heart (I00-I09, I11, I13, I20-I51)	1	1	62	61	2	2	1	62	2	2	2	2	2	2	1	1	middle income
1282	2005-2006	34813	62	Female	white	Married	1.79	some college or AA degree	Minimal	0	no	no	current	36.59	overweight	no	no	no	no	no	no	no	IGT	no	5	1	Eligible	1	Censored	1	1	163	162	1	1	1	163	1	1	1	1	1	1	1	1	middle income
1283	2005-2006	34820	81	Female	white	Married	1.36	9-11th grade	Minimal	0	yes	no	never	28.43	overweight	yes	yes	no	no	no	yes	no	no	no	4	1	Eligible	1	Censored	1	1	178	176	1	1	1	178	1	1	1	1	1	1	1	1	middle income
1284	2005-2006	34822	46	Male	white	Divorced	1.43	some college or AA degree	Moderate	0	no	no	current	28.44	overweight	yes	no	no	no	no	yes	no	no	no	5	2	Eligible	1	Censored	1	1	175	174	1	1	1	175	1	1	1	1	1	1	1	1	middle income
1285	2005-2006	34827	54	Female	other	Married	1.29	high school graduate	Minimal	1	no	no	former	23.8	normal	yes	yes	no	yes	no	yes	no	DM	no	7	2	Eligible	2	Diseases of heart (I00-I09, I11, I13, I20-I51)	2	1	110	109	2	2	1	110	2	2	2	2	2	2	1	1	low income
1286	2005-2006	34828	21	Male	black	Never married	1.04	some college or AA degree	Minimal	0	no	no	never	26.26	overweight	no	no	no	no	no	no	no	no	no	10	4	Eligible	1	Censored	1	1	180	179	1	1	1	180	1	1	1	1	1	1	1	1	low income
1287	2005-2006	34831	34	Male	black	Married	1.07	some college or AA degree	Mild	0	no	no	current	26.52	overweight	no	no	no	no	no	no	no	no	no	5	1	Eligible	1	Censored	1	1	169	168	1	1	1	169	1	1	1	1	1	1	1	1	low income
1288	2005-2006	34838	31	Female	black	Never married	0.2	high school graduate	Minimal	0	no	no	current	32.21	overweight	no	no	no	no	no	no	no	no	no	7	2	Eligible	1	Censored	1	1	162	161	1	1	1	162	1	1	1	1	1	1	1	1	low income
1289	2005-2006	34839	29	Male	white	Never married	5	some college or AA degree	Mild	0	no	no	current	28.99	overweight	no	no	no	no	no	yes	no	no	no	7	2	Eligible	1	Censored	1	1	179	179	1	1	1	179	1	1	1	1	1	1	1	1	high income
1290	2005-2006	34843	79	Male	white	Married	1.56	9-11th grade	Minimal	0	no	no	never	27.05	overweight	yes	no	no	no	no	yes	no	no	no	9	3	Eligible	2	Diseases of heart (I00-I09, I11, I13, I20-I51)	1	1	121	120	2	2	1	121	2	2	2	2	2	2	1	1	middle income
1291	2005-2006	34845	29	Male	mexican	Married	1.37	9-11th grade	Minimal	0	no	no	never	43.41	overweight	no	no	no	no	no	no	no	DM	no	8	3	Eligible	1	Censored	1	1	172	170	1	1	1	172	1	1	1	1	1	1	1	1	middle income
1292	2005-2006	34848	23	Male	mexican	Separated	0.68	9-11th grade	Mild	0	no	no	current	31.17	overweight	no	no	no	no	no	no	no	no	no	4	1	Eligible	1	Censored	1	1	165	165	1	1	1	165	1	1	1	1	1	1	1	1	low income
1293	2005-2006	34849	71	Female	black	Divorced	1.47	9-11th grade	Mild	0	no	no	current	30.27	overweight	yes	no	no	no	no	no	no	DM	no	2	1	Eligible	2	Diseases of heart (I00-I09, I11, I13, I20-I51)	1	1	135	134	2	2	1	135	2	2	2	2	2	2	1	1	middle income
1294	2005-2006	34850	71	Male	white	Married	4.92	high school graduate	Minimal	0	no	no	former	25.19	overweight	yes	no	no	no	no	yes	no	no	no	9	3	Eligible	1	Censored	1	1	160	160	1	1	1	160	1	1	1	1	1	1	1	1	high income
1295	2005-2006	34855	76	Female	black	Separated	2.55	9-11th grade	Mild	0	no	no	current	24.18	normal	yes	no	no	no	no	no	yes	DM	no	4	1	Eligible	2	Malignant neoplasms (C00-C97)	2	1	32	31	1	1	2	32	2	2	1	1	1	1	2	2	middle income
1296	2005-2006	34856	50	Male	black	Married	4.97	high school graduate	Minimal	0	no	no	never	25.03	overweight	no	no	no	no	no	no	no	no	no	10	3	Eligible	1	Censored	1	1	163	163	1	1	1	163	1	1	1	1	1	1	1	1	high income
1297	2005-2006	34857	85	Male	white	Widowed	1.46	high school graduate	Minimal	0	no	no	former	26.54	overweight	yes	no	no	no	no	no	no	no	no	7	2	Eligible	2	All other causes (residual)	1	1	38	37	1	1	1	38	2	2	1	1	1	1	1	1	middle income
1298	2005-2006	34858	37	Female	black	Divorced	1.68	some college or AA degree	Minimal	0	no	no	never	34.08	overweight	no	no	no	no	no	no	no	no	no	10	5	Eligible	1	Censored	1	1	173	172	1	1	1	173	1	1	1	1	1	1	1	1	middle income
1299	2005-2006	34864	54	Male	mexican	Married	0.72	less than 9th grade	Minimal	0	no	no	never	26.59	overweight	no	no	no	no	no	no	no	no	no	9	3	Eligible	1	Censored	1	1	166	165	1	1	1	166	1	1	1	1	1	1	1	1	low income
1300	2005-2006	34869	29	Female	black	Married	0.9	some college or AA degree	Minimal	0	no	no	never	30.71	overweight	yes	no	no	no	no	no	no	no	no	9	4	Eligible	1	Censored	1	1	170	170	1	1	1	170	1	1	1	1	1	1	1	1	low income
1301	2005-2006	34870	38	Male	black	Separated	3.27	some college or AA degree	Minimal	0	no	no	never	31.75	overweight	no	no	no	no	no	no	no	no	no	9	3	Eligible	1	Censored	1	1	169	168	1	1	1	169	1	1	1	1	1	1	1	1	middle income
1302	2005-2006	34873	73	Male	black	Married	0.55	less than 9th grade	Minimal	0	no	no	never	22.83	normal	yes	no	no	no	no	no	no	DM	no	9	4	Eligible	1	Censored	1	1	170	169	1	1	1	170	1	1	1	1	1	1	1	1	low income
1303	2005-2006	34874	57	Female	other	Married	3.1	some college or AA degree	Mild	0	no	no	never	32.11	overweight	yes	no	no	no	no	no	no	no	no	5	1	Eligible	1	Censored	1	1	164	163	1	1	1	164	1	1	1	1	1	1	1	1	middle income
1304	2005-2006	34875	51	Female	white	Married	5	high school graduate	Minimal	0	no	no	never	22.49	normal	yes	no	no	no	no	yes	no	no	no	9	3	Eligible	1	Censored	1	1	162	161	1	1	1	162	1	1	1	1	1	1	1	1	high income
1305	2005-2006	34877	54	Male	white	Married	1.95	high school graduate	Minimal	0	no	no	never	30.48	overweight	yes	no	no	no	no	no	no	no	no	6	3	Eligible	1	Censored	1	1	163	162	1	1	1	163	1	1	1	1	1	1	1	1	middle income
1306	2005-2006	34882	28	Female	black	Never married	5	college graduate or above	Minimal	0	no	no	never	26.55	overweight	no	no	no	no	no	no	no	IGT	no	9	2	Eligible	1	Censored	1	1	157	157	1	1	1	157	1	1	1	1	1	1	1	1	high income
1307	2005-2006	34885	40	Female	white	Living with partner	4.39	college graduate or above	Minimal	0	no	no	never	24.52	normal	no	no	no	no	no	no	no	no	no	12	5	Eligible	1	Censored	1	1	174	174	1	1	1	174	1	1	1	1	1	1	1	1	high income
1308	2005-2006	34886	43	Female	mexican	Married	3.12	less than 9th grade	Moderate	0	no	no	never	27.95	overweight	no	no	no	no	no	yes	no	no	no	9	2	Eligible	1	Censored	1	1	175	174	1	1	1	175	1	1	1	1	1	1	1	1	middle income
1309	2005-2006	34887	52	Female	white	Married	5	some college or AA degree	Minimal	0	no	no	former	33.03	overweight	yes	no	no	no	no	no	yes	no	no	5	1	Eligible	2	Malignant neoplasms (C00-C97)	1	1	59	59	1	1	2	59	2	2	1	1	1	1	2	2	high income
1310	2005-2006	34893	38	Male	black	Never married	5	some college or AA degree	Minimal	0	no	no	never	28.65	overweight	yes	no	no	no	no	no	no	no	no	8	3	Eligible	1	Censored	1	1	164	163	1	1	1	164	1	1	1	1	1	1	1	1	high income
1311	2005-2006	34897	45	Female	black	Divorced	0.94	high school graduate	Minimal	0	no	no	never	30.12	overweight	no	no	no	no	no	no	no	DM	no	6	2	Eligible	1	Censored	1	1	164	163	1	1	1	164	1	1	1	1	1	1	1	1	low income
1312	2005-2006	34899	84	Female	white	Widowed	5	some college or AA degree	Minimal	0	no	no	former	23.18	normal	yes	no	no	no	no	no	no	IGT	no	9	3	Eligible	2	All other causes (residual)	1	2	120	120	1	1	1	120	2	2	1	1	1	1	1	1	high income
1313	2005-2006	34901	53	Male	white	Married	4.22	some college or AA degree	Minimal	0	no	no	current	22.68	normal	no	no	no	no	no	no	no	no	no	7	2	Eligible	1	Censored	1	1	157	157	1	1	1	157	1	1	1	1	1	1	1	1	high income
1314	2005-2006	34904	61	Male	black	Married	1.81	9-11th grade	Mild	0	no	no	former	19.7	normal	yes	no	no	no	no	yes	no	DM	no	3	1	Eligible	2	Malignant neoplasms (C00-C97)	1	1	33	33	1	1	2	33	2	2	1	1	1	1	2	2	middle income
1315	2005-2006	34905	57	Female	white	Widowed	1.04	some college or AA degree	Minimal	0	no	no	never	25.23	overweight	no	no	no	no	no	no	no	no	no	8	3	Eligible	1	Censored	1	1	163	162	1	1	1	163	1	1	1	1	1	1	1	1	low income
1316	2005-2006	34906	44	Female	white	Married	0.52	college graduate or above	Minimal	0	no	no	never	23.49	normal	no	no	no	no	no	no	no	no	no	10	5	Eligible	1	Censored	1	1	164	162	1	1	1	164	1	1	1	1	1	1	1	1	low income
1317	2005-2006	34908	47	Male	white	Married	5	college graduate or above	Minimal	0	no	no	former	26.66	overweight	no	no	no	no	no	no	no	no	no	10	3	Eligible	1	Censored	1	1	174	173	1	1	1	174	1	1	1	1	1	1	1	1	high income
1318	2005-2006	34910	85	Male	white	Married	1.71	less than 9th grade	Minimal	0	no	no	never	25.94	overweight	no	no	no	no	no	no	no	DM	no	7	2	Eligible	2	All other causes (residual)	1	1	42	41	1	1	1	42	2	2	1	1	1	1	1	1	middle income
1319	2005-2006	34911	70	Female	white	Divorced	1.58	some college or AA degree	Mild	0	no	no	current	22.34	normal	yes	no	no	no	no	no	no	no	no	8	3	Eligible	2	All other causes (residual)	1	1	90	89	1	1	1	90	2	2	1	1	1	1	1	1	middle income
1320	2005-2006	34913	81	Female	white	Married	2.05	some college or AA degree	Minimal	0	no	no	never	32.83	overweight	yes	no	no	no	no	yes	no	no	no	6	2	Eligible	2	All other causes (residual)	1	1	77	77	1	1	1	77	2	2	1	1	1	1	1	1	middle income
1321	2005-2006	34914	28	Female	mexican	Never married	4.97	college graduate or above	Minimal	0	no	no	never	37.19	overweight	no	no	no	no	no	no	no	IGT	no	4	1	Eligible	1	Censored	1	1	176	175	1	1	1	176	1	1	1	1	1	1	1	1	high income
1322	2005-2006	34915	41	Male	mexican	Married	0.61	some college or AA degree	Minimal	0	no	no	never	28.29	overweight	yes	no	no	no	no	no	no	no	no	9	3	Eligible	1	Censored	1	1	157	156	1	1	1	157	1	1	1	1	1	1	1	1	low income
1323	2005-2006	34919	28	Female	black	Never married	0.48	9-11th grade	Severe	0	no	no	current	24.49	normal	no	no	no	no	no	no	no	no	no	9	4	Eligible	1	Censored	1	1	163	162	1	1	1	163	1	1	1	1	1	1	1	1	low income
1324	2005-2006	34922	40	Female	white	Married	5	college graduate or above	Minimal	0	no	no	never	19.68	normal	no	no	no	no	no	no	no	no	no	10	4	Eligible	1	Censored	1	1	179	178	1	1	1	179	1	1	1	1	1	1	1	1	high income
1325	2005-2006	34925	35	Male	white	Married	5	college graduate or above	Minimal	0	no	no	never	27.31	overweight	no	no	no	no	no	no	no	no	no	8	2	Eligible	1	Censored	1	1	171	170	1	1	1	171	1	1	1	1	1	1	1	1	high income
1326	2005-2006	34928	85	Male	white	Married	2.05	college graduate or above	Minimal	0	no	no	never	22.13	normal	no	no	no	no	no	no	no	IGT	no	12	5	Eligible	2	Diseases of heart (I00-I09, I11, I13, I20-I51)	1	1	34	34	2	2	1	34	2	2	2	2	2	2	1	1	middle income
1327	2005-2006	34929	21	Male	black	Never married	1.04	9-11th grade	Minimal	0	no	no	never	35.89	overweight	no	no	no	no	no	no	no	no	no	9	4	Eligible	1	Censored	1	1	180	179	1	1	1	180	1	1	1	1	1	1	1	1	low income
1328	2005-2006	34934	66	Female	white	Married	1.79	high school graduate	Mild	0	no	no	never	37.36	overweight	yes	no	no	no	no	yes	no	DM	no	5	1	Eligible	2	Malignant neoplasms (C00-C97)	2	2	124	123	1	1	2	124	2	2	1	1	1	1	2	2	middle income
1329	2005-2006	34935	42	Male	white	Living with partner	5	college graduate or above	Minimal	0	no	no	current	22.88	normal	no	no	no	no	no	no	no	no	no	10	5	Eligible	1	Censored	1	1	171	170	1	1	1	171	1	1	1	1	1	1	1	1	high income
1330	2005-2006	34939	35	Female	white	Divorced	1.38	some college or AA degree	Mild	0	no	no	never	39.45	overweight	yes	no	no	no	no	yes	no	IGT	no	6	1	Eligible	1	Censored	1	1	179	178	1	1	1	179	1	1	1	1	1	1	1	1	middle income
1331	2005-2006	34941	39	Male	black	Married	3.54	college graduate or above	Minimal	0	no	no	former	33.44	overweight	no	no	no	no	no	no	no	no	no	7	3	Eligible	1	Censored	1	1	179	179	1	1	1	179	1	1	1	1	1	1	1	1	high income
1332	2005-2006	34946	48	Male	white	Never married	3.56	college graduate or above	Minimal	0	no	no	former	25.49	overweight	no	no	no	no	no	yes	no	no	no	9	3	Eligible	1	Censored	1	1	177	176	1	1	1	177	1	1	1	1	1	1	1	1	high income
1333	2005-2006	34955	34	Female	white	Married	5	college graduate or above	Minimal	0	no	no	never	21.97	normal	no	no	no	no	no	no	no	no	no	9	4	Eligible	1	Censored	1	1	180	179	1	1	1	180	1	1	1	1	1	1	1	1	high income
1334	2005-2006	34960	76	Female	white	Widowed	0.76	high school graduate	Minimal	1	no	no	former	34.24	overweight	yes	yes	yes	yes	no	yes	yes	no	no	2	0	Eligible	2	Chronic lower respiratory diseases (J40-J47)	1	1	120	120	1	1	1	120	2	2	1	1	1	1	1	1	low income
1335	2005-2006	34962	54	Male	other	Married	5	college graduate or above	Minimal	0	no	no	never	29.64	overweight	no	no	no	no	no	no	no	no	no	10	4	Eligible	1	Censored	1	1	175	175	1	1	1	175	1	1	1	1	1	1	1	1	high income
1336	2005-2006	34966	25	Male	mexican	Married	1.53	less than 9th grade	Minimal	0	no	no	never	26.55	overweight	no	no	no	no	no	no	no	no	no	9	4	Eligible	1	Censored	1	1	156	155	1	1	1	156	1	1	1	1	1	1	1	1	middle income
1337	2005-2006	34974	64	Male	mexican	Married	1.87	9-11th grade	Minimal	0	no	no	former	32.72	overweight	yes	no	no	no	no	yes	no	DM	no	8	2	Eligible	1	Censored	1	1	177	177	1	1	1	177	1	1	1	1	1	1	1	1	middle income
1338	2005-2006	34975	63	Male	white	Married	4.07	college graduate or above	Minimal	0	no	no	former	27.98	overweight	yes	no	no	no	no	no	no	DM	no	6	1	Eligible	1	Censored	1	1	172	171	1	1	1	172	1	1	1	1	1	1	1	1	high income
1339	2005-2006	34977	23	Female	black	Living with partner	1.45	some college or AA degree	Minimal	0	no	no	never	52.4	overweight	yes	no	no	no	no	no	no	IGT	no	7	2	Eligible	1	Censored	1	1	179	179	1	1	1	179	1	1	1	1	1	1	1	1	middle income
1340	2005-2006	34985	30	Female	mexican	Living with partner	1.86	high school graduate	Moderately severe	0	no	no	never	21.52	normal	no	no	no	no	no	no	no	no	no	10	5	Eligible	1	Censored	1	1	175	175	1	1	1	175	1	1	1	1	1	1	1	1	middle income
1341	2005-2006	34986	22	Male	mexican	Married	0.3	high school graduate	Minimal	0	no	no	never	28.38	overweight	no	no	no	no	no	no	no	no	no	9	3	Eligible	1	Censored	1	1	161	160	1	1	1	161	1	1	1	1	1	1	1	1	low income
1342	2005-2006	34987	25	Male	mexican	Never married	1.36	some college or AA degree	Minimal	0	no	no	former	22.19	normal	no	no	no	no	no	no	no	no	no	9	3	Eligible	1	Censored	1	1	177	176	1	1	1	177	1	1	1	1	1	1	1	1	middle income
1343	2005-2006	34988	71	Female	black	Married	0.78	9-11th grade	Minimal	0	no	no	never	37.13	overweight	yes	no	no	no	no	no	no	no	no	7	2	Eligible	1	Censored	1	1	162	161	1	1	1	162	1	1	1	1	1	1	1	1	low income
1344	2005-2006	34993	36	Male	black	Living with partner	2.55	high school graduate	Mild	0	no	no	current	28.34	overweight	no	no	no	no	no	no	no	no	no	6	2	Eligible	1	Censored	1	1	170	170	1	1	1	170	1	1	1	1	1	1	1	1	middle income
1345	2005-2006	34994	65	Female	other	Married	0.43	less than 9th grade	Minimal	0	no	no	never	25.28	overweight	no	no	no	no	no	yes	no	DM	no	6	2	Eligible	1	Censored	1	1	169	169	1	1	1	169	1	1	1	1	1	1	1	1	low income
1346	2005-2006	34995	60	Female	mexican	Married	0.99	less than 9th grade	Minimal	0	no	no	never	22.22	normal	yes	no	no	no	no	no	no	DM	no	8	3	Eligible	1	Censored	1	1	174	174	1	1	1	174	1	1	1	1	1	1	1	1	low income
1347	2005-2006	34996	50	Male	black	Married	1.29	some college or AA degree	Minimal	0	no	no	current	26.34	overweight	yes	no	no	no	no	no	no	no	no	5	1	Eligible	2	Chronic lower respiratory diseases (J40-J47)	1	2	154	154	1	1	1	154	2	2	1	1	1	1	1	1	low income
1348	2005-2006	34997	78	Male	white	Married	1.41	9-11th grade	Minimal	1	no	yes	former	21.3	normal	no	yes	yes	no	no	no	no	no	no	11	4	Eligible	1	Censored	1	1	160	160	1	1	1	160	1	1	1	1	1	1	1	1	middle income
1349	2005-2006	34998	31	Female	white	Married	3.5	some college or AA degree	Minimal	0	no	no	never	23.87	normal	no	no	no	no	no	no	no	no	no	10	5	Eligible	1	Censored	1	1	157	156	1	1	1	157	1	1	1	1	1	1	1	1	high income
1350	2005-2006	34999	25	Male	mexican	Married	0.77	9-11th grade	Moderate	0	no	no	never	27.29	overweight	no	no	no	no	no	no	no	no	no	8	3	Eligible	1	Censored	1	1	173	172	1	1	1	173	1	1	1	1	1	1	1	1	low income
1351	2005-2006	35002	24	Female	white	Married	1.99	some college or AA degree	Mild	0	no	no	former	21.3	normal	no	no	no	no	no	no	no	no	no	9	3	Eligible	1	Censored	1	1	165	165	1	1	1	165	1	1	1	1	1	1	1	1	middle income
1352	2005-2006	35004	69	Male	white	Married	2.68	high school graduate	Minimal	0	no	no	former	24.84	normal	no	no	no	no	no	yes	no	no	no	11	4	Eligible	1	Censored	1	1	175	174	1	1	1	175	1	1	1	1	1	1	1	1	middle income
1353	2005-2006	35007	46	Female	mexican	Married	0.51	less than 9th grade	Minimal	1	no	yes	current	35.64	overweight	yes	yes	no	no	no	yes	no	DM	no	3	0	Eligible	1	Censored	1	1	174	173	1	1	1	174	1	1	1	1	1	1	1	1	low income
1354	2005-2006	35010	38	Female	white	Never married	5	college graduate or above	Minimal	0	no	no	never	21.2	normal	yes	no	no	no	no	no	no	no	no	11	5	Eligible	1	Censored	1	1	171	171	1	1	1	171	1	1	1	1	1	1	1	1	high income
1355	2005-2006	35013	55	Female	other	Married	1.24	9-11th grade	Mild	0	no	no	never	32.08	overweight	no	no	no	no	no	no	no	no	no	7	1	Eligible	1	Censored	1	1	165	164	1	1	1	165	1	1	1	1	1	1	1	1	low income
1356	2005-2006	35017	56	Male	mexican	Married	3.73	less than 9th grade	Moderate	0	yes	no	former	29.51	overweight	yes	yes	no	no	no	no	no	DM	no	6	1	Eligible	1	Censored	1	1	175	173	1	1	1	175	1	1	1	1	1	1	1	1	high income
1357	2005-2006	35018	66	Female	black	Separated	1.25	9-11th grade	Minimal	0	no	no	never	32.32	overweight	yes	no	no	no	no	no	no	no	no	7	2	Eligible	2	Malignant neoplasms (C00-C97)	1	2	92	90	1	1	2	92	2	2	1	1	1	1	2	2	low income
1358	2005-2006	35021	34	Male	black	Never married	5	some college or AA degree	Minimal	0	no	no	never	29.82	overweight	no	no	no	no	no	no	no	IGT	no	9	3	Eligible	1	Censored	1	1	160	159	1	1	1	160	1	1	1	1	1	1	1	1	high income
1359	2005-2006	35022	29	Female	white	Married	4.82	college graduate or above	Minimal	0	no	no	never	17.79	low	no	no	no	no	no	no	no	no	no	12	5	Eligible	1	Censored	1	1	165	165	1	1	1	165	1	1	1	1	1	1	1	1	high income
1360	2005-2006	35023	48	Male	black	Married	1.24	9-11th grade	Minimal	0	no	no	never	33.99	overweight	yes	no	no	no	no	no	no	no	no	6	1	Eligible	1	Censored	1	1	177	175	1	1	1	177	1	1	1	1	1	1	1	1	low income
1361	2005-2006	35029	45	Female	white	Divorced	1.14	college graduate or above	Minimal	0	no	no	former	36.89	overweight	no	no	no	no	no	no	no	no	no	9	3	Eligible	1	Censored	1	1	159	159	1	1	1	159	1	1	1	1	1	1	1	1	low income
1362	2005-2006	35035	49	Male	black	Married	1.94	9-11th grade	Minimal	0	no	no	never	24.63	normal	yes	no	no	no	no	no	no	no	no	7	2	Eligible	1	Censored	1	1	169	168	1	1	1	169	1	1	1	1	1	1	1	1	middle income
1363	2005-2006	35038	37	Female	white	Married	5	college graduate or above	Minimal	0	no	no	never	32.48	overweight	no	no	no	no	no	no	no	no	no	10	4	Eligible	1	Censored	1	1	166	166	1	1	1	166	1	1	1	1	1	1	1	1	high income
1364	2005-2006	35041	76	Female	white	Widowed	1.67	some college or AA degree	Minimal	0	no	no	former	25.37	overweight	no	no	no	no	no	no	no	IGT	no	8	2	Eligible	1	Censored	1	1	179	178	1	1	1	179	1	1	1	1	1	1	1	1	middle income
1365	2005-2006	35047	36	Female	mexican	Married	1.04	9-11th grade	Mild	0	no	no	current	32.48	overweight	no	no	no	no	no	no	no	no	no	8	4	Eligible	1	Censored	1	1	165	164	1	1	1	165	1	1	1	1	1	1	1	1	low income
1366	2005-2006	35050	55	Male	other	Separated	1.2	less than 9th grade	Minimal	0	no	no	former	25.19	overweight	no	no	no	no	no	no	no	no	no	4	1	Eligible	1	Censored	1	1	168	168	1	1	1	168	1	1	1	1	1	1	1	1	low income
1367	2005-2006	35051	25	Female	mexican	Married	1.68	some college or AA degree	Minimal	0	no	no	former	22.22	normal	no	no	no	no	no	no	no	no	no	11	4	Eligible	1	Censored	1	1	169	168	1	1	1	169	1	1	1	1	1	1	1	1	middle income
1368	2005-2006	35053	80	Female	white	Widowed	5	college graduate or above	Minimal	0	no	no	never	27.02	overweight	yes	no	no	no	no	no	no	no	no	8	3	Eligible	1	Censored	1	1	164	163	1	1	1	164	1	1	1	1	1	1	1	1	high income
1369	2005-2006	35055	46	Female	black	Divorced	2.73	some college or AA degree	Minimal	0	no	no	never	28.55	overweight	yes	no	no	no	no	no	no	no	no	10	3	Eligible	1	Censored	1	1	159	158	1	1	1	159	1	1	1	1	1	1	1	1	middle income
1370	2005-2006	35056	35	Female	black	Never married	0.72	some college or AA degree	Mild	0	no	no	current	25.87	overweight	no	no	no	no	no	no	no	no	no	7	3	Eligible	1	Censored	1	1	173	172	1	1	1	173	1	1	1	1	1	1	1	1	low income
1371	2005-2006	35058	32	Female	white	Married	4.5	college graduate or above	Minimal	0	no	no	never	24.16	normal	no	no	no	no	no	no	no	no	no	11	5	Eligible	1	Censored	1	1	157	156	1	1	1	157	1	1	1	1	1	1	1	1	high income
1372	2005-2006	35061	71	Male	white	Living with partner	5	college graduate or above	Minimal	0	no	no	former	29.78	overweight	yes	no	no	no	no	no	yes	IGT	no	6	0	Eligible	2	Chronic lower respiratory diseases (J40-J47)	1	1	162	161	1	1	1	162	2	2	1	1	1	1	1	1	high income
1373	2005-2006	35062	46	Male	black	Living with partner	1.16	9-11th grade	Minimal	0	no	no	current	28.26	overweight	yes	no	no	no	no	no	no	no	no	7	3	Eligible	2	Diseases of heart (I00-I09, I11, I13, I20-I51)	1	2	147	146	2	2	1	147	2	2	2	2	2	2	1	1	low income
1374	2005-2006	35063	46	Male	white	Married	1.22	some college or AA degree	Mild	0	no	no	former	27.36	overweight	yes	no	no	no	no	no	no	no	no	8	2	Eligible	1	Censored	1	1	178	177	1	1	1	178	1	1	1	1	1	1	1	1	low income
1375	2005-2006	35067	54	Male	other	Divorced	3.57	some college or AA degree	Minimal	0	no	no	never	43.64	overweight	yes	no	no	no	no	yes	no	no	no	7	3	Eligible	1	Censored	1	1	161	160	1	1	1	161	1	1	1	1	1	1	1	1	high income
1376	2005-2006	35071	64	Female	white	Widowed	4.29	less than 9th grade	Minimal	0	no	no	never	33.98	overweight	yes	no	no	no	no	yes	no	no	no	4	1	Eligible	1	Censored	1	1	163	162	1	1	1	163	1	1	1	1	1	1	1	1	high income
1377	2005-2006	35077	50	Female	white	Separated	1.18	high school graduate	Moderate	1	no	no	never	36.13	overweight	yes	yes	yes	no	no	yes	no	no	no	6	2	Eligible	1	Censored	1	1	175	174	1	1	1	175	1	1	1	1	1	1	1	1	low income
1378	2005-2006	35078	47	Female	black	Living with partner	1.16	9-11th grade	Mild	0	no	no	current	40.96	overweight	no	no	no	no	no	yes	no	no	no	6	2	Eligible	1	Censored	1	1	174	173	1	1	1	174	1	1	1	1	1	1	1	1	low income
1379	2005-2006	35080	52	Male	white	Living with partner	5	high school graduate	Moderately severe	0	no	no	never	32.19	overweight	yes	no	no	no	no	no	no	DM	no	5	2	Eligible	1	Censored	1	1	171	171	1	1	1	171	1	1	1	1	1	1	1	1	high income
1380	2005-2006	35081	49	Male	white	Married	5	college graduate or above	Minimal	0	no	no	never	22.82	normal	no	no	no	no	no	no	no	no	no	10	3	Eligible	1	Censored	1	1	162	161	1	1	1	162	1	1	1	1	1	1	1	1	high income
1381	2005-2006	35082	23	Male	other	Living with partner	1.71	less than 9th grade	Minimal	0	no	no	former	22.61	normal	no	no	no	no	no	no	no	no	no	10	3	Eligible	1	Censored	1	1	167	166	1	1	1	167	1	1	1	1	1	1	1	1	middle income
1382	2005-2006	35087	60	Female	white	Married	2.34	college graduate or above	Minimal	0	no	no	never	30.03	overweight	yes	no	no	no	no	yes	no	no	no	7	2	Eligible	1	Censored	1	1	172	172	1	1	1	172	1	1	1	1	1	1	1	1	middle income
1383	2005-2006	35091	36	Female	other	Married	3.5	college graduate or above	Minimal	0	no	no	never	20.96	normal	no	no	no	no	no	no	no	no	no	11	5	Eligible	1	Censored	1	1	176	175	1	1	1	176	1	1	1	1	1	1	1	1	high income
1384	2005-2006	35092	72	Female	white	Married	1.64	college graduate or above	Minimal	0	no	no	never	32.04	overweight	yes	no	no	no	no	yes	no	DM	no	5	1	Eligible	1	Censored	1	1	165	164	1	1	1	165	1	1	1	1	1	1	1	1	middle income
1385	2005-2006	35097	32	Female	black	Married	1.81	high school graduate	Mild	0	no	no	never	27.88	overweight	no	no	no	no	no	no	no	no	no	7	2	Eligible	1	Censored	1	1	167	167	1	1	1	167	1	1	1	1	1	1	1	1	middle income
1386	2005-2006	35099	80	Male	white	Widowed	1.43	9-11th grade	Minimal	0	no	no	former	30.85	overweight	yes	no	no	no	no	yes	no	no	no	6	2	Eligible	1	Censored	1	1	178	178	1	1	1	178	1	1	1	1	1	1	1	1	middle income
1387	2005-2006	35100	60	Female	black	Never married	1.84	less than 9th grade	Minimal	0	no	no	never	28.82	overweight	yes	no	no	no	no	no	no	no	no	6	1	Eligible	1	Censored	1	1	167	167	1	1	1	167	1	1	1	1	1	1	1	1	middle income
1388	2005-2006	35102	23	Female	black	Married	2.65	some college or AA degree	Minimal	0	no	no	never	23.5	normal	no	no	no	no	no	no	no	no	no	10	4	Eligible	1	Censored	1	1	171	170	1	1	1	171	1	1	1	1	1	1	1	1	middle income
1389	2005-2006	35108	31	Male	white	Married	3.12	high school graduate	Minimal	0	no	no	never	31.49	overweight	no	no	no	no	no	no	no	no	no	9	4	Eligible	1	Censored	1	1	170	169	1	1	1	170	1	1	1	1	1	1	1	1	middle income
1390	2005-2006	35112	20	Female	other	Never married	1.16	high school graduate	Mild	0	no	no	never	24.84	normal	no	no	no	no	no	no	no	no	no	9	4	Eligible	1	Censored	1	1	165	164	1	1	1	165	1	1	1	1	1	1	1	1	low income
1391	2005-2006	35117	53	Female	white	Married	5	high school graduate	Minimal	1	no	yes	former	37.12	overweight	no	yes	no	yes	no	no	no	DM	no	5	1	Eligible	1	Censored	1	1	178	177	1	1	1	178	1	1	1	1	1	1	1	1	high income
1392	2005-2006	35119	46	Female	white	Married	2.48	some college or AA degree	Moderately severe	1	no	no	never	26.36	overweight	no	yes	no	no	yes	yes	no	no	no	10	4	Eligible	1	Censored	1	1	170	169	1	1	1	170	1	1	1	1	1	1	1	1	middle income
1393	2005-2006	35120	76	Male	black	Separated	1.97	less than 9th grade	Minimal	1	no	yes	never	33.07	overweight	yes	yes	no	yes	no	yes	no	no	no	4	1	Eligible	2	Diseases of heart (I00-I09, I11, I13, I20-I51)	1	1	99	98	2	2	1	99	2	2	2	2	2	2	1	1	middle income
1394	2005-2006	35121	73	Male	white	Married	3.03	some college or AA degree	Minimal	0	no	no	never	27.25	overweight	yes	no	no	no	no	no	no	no	no	9	3	Eligible	2	Malignant neoplasms (C00-C97)	1	1	86	85	1	1	2	86	2	2	1	1	1	1	2	2	middle income
1395	2005-2006	35122	70	Female	white	Widowed	2.2	high school graduate	Minimal	0	no	no	former	29.65	overweight	yes	no	no	no	no	yes	no	no	no	7	2	Eligible	1	Censored	1	1	167	167	1	1	1	167	1	1	1	1	1	1	1	1	middle income
1396	2005-2006	35126	28	Male	mexican	Married	1.22	less than 9th grade	Minimal	0	no	no	never	25.7	overweight	no	no	no	no	no	no	no	no	no	9	4	Eligible	1	Censored	1	1	178	177	1	1	1	178	1	1	1	1	1	1	1	1	low income
1397	2005-2006	35128	48	Male	mexican	Married	3.03	some college or AA degree	Minimal	0	no	no	never	24.28	normal	yes	no	no	no	no	no	no	no	no	9	3	Eligible	1	Censored	1	1	168	168	1	1	1	168	1	1	1	1	1	1	1	1	middle income
1398	2005-2006	35133	51	Female	white	Divorced	3.48	some college or AA degree	Minimal	0	no	no	never	26.88	overweight	no	no	no	no	no	no	no	no	no	7	2	Eligible	1	Censored	1	1	161	160	1	1	1	161	1	1	1	1	1	1	1	1	middle income
1399	2005-2006	35134	21	Male	other	Never married	0.37	some college or AA degree	Mild	0	no	no	current	18.54	normal	no	no	no	no	no	no	no	no	no	8	3	Eligible	1	Censored	1	1	163	162	1	1	1	163	1	1	1	1	1	1	1	1	low income
1400	2005-2006	35135	33	Male	white	Married	1.3	high school graduate	Minimal	0	no	no	former	24.62	normal	no	no	no	no	no	no	no	no	no	10	4	Eligible	1	Censored	1	1	175	175	1	1	1	175	1	1	1	1	1	1	1	1	middle income
1401	2005-2006	35142	81	Male	white	Married	2.27	some college or AA degree	Minimal	0	no	no	former	33.01	overweight	no	no	no	no	no	no	no	no	no	7	2	Eligible	2	Accidents (unintentional injuries) (V01-X59, Y85-Y86)	1	1	148	147	1	1	1	148	2	2	1	1	1	1	1	1	middle income
1402	2005-2006	35143	71	Male	white	Married	4.37	high school graduate	Minimal	1	yes	yes	former	26.82	overweight	no	yes	yes	yes	no	no	no	no	no	9	2	Eligible	2	Chronic lower respiratory diseases (J40-J47)	1	1	99	98	1	1	1	99	2	2	1	1	1	1	1	1	high income
1403	2005-2006	35144	66	Male	mexican	Married	0.62	less than 9th grade	Minimal	0	no	no	current	27.39	overweight	yes	no	no	no	no	no	no	no	no	5	2	Eligible	2	Diseases of heart (I00-I09, I11, I13, I20-I51)	1	1	98	97	2	2	1	98	2	2	2	2	2	2	1	1	low income
1404	2005-2006	35146	85	Female	white	Widowed	2.57	some college or AA degree	Minimal	0	no	no	never	29.89	overweight	yes	no	no	no	no	no	no	no	no	11	4	Eligible	2	All other causes (residual)	1	2	142	141	1	1	1	142	2	2	1	1	1	1	1	1	middle income
1405	2005-2006	35149	29	Female	white	Married	3.49	high school graduate	Minimal	0	no	no	never	34.65	overweight	no	no	no	no	no	yes	no	no	no	10	4	Eligible	1	Censored	1	1	174	174	1	1	1	174	1	1	1	1	1	1	1	1	middle income
1406	2005-2006	35151	81	Female	white	Widowed	1.95	high school graduate	Minimal	1	no	yes	never	27.34	overweight	yes	yes	yes	yes	no	yes	no	no	no	7	1	Eligible	2	All other causes (residual)	1	1	142	141	1	1	1	142	2	2	1	1	1	1	1	1	middle income
1407	2005-2006	35154	23	Female	white	Never married	0.77	some college or AA degree	Mild	0	no	no	never	38.42	overweight	no	no	no	no	no	no	no	no	yes	9	4	Eligible	1	Censored	1	1	159	159	1	1	1	159	1	1	1	1	1	1	1	1	low income
1408	2005-2006	35155	41	Female	black	Never married	5	college graduate or above	Minimal	0	no	no	never	34.34	overweight	yes	no	no	no	no	no	no	no	no	5	2	Eligible	1	Censored	1	1	167	165	1	1	1	167	1	1	1	1	1	1	1	1	high income
1409	2005-2006	35157	46	Male	black	Never married	0	college graduate or above	Minimal	0	no	no	never	27.83	overweight	yes	no	no	no	no	no	no	DM	no	7	2	Eligible	1	Censored	1	1	160	158	1	1	1	160	1	1	1	1	1	1	1	1	low income
1410	2005-2006	35161	62	Female	mexican	Married	0.86	less than 9th grade	Minimal	0	no	no	never	27.98	overweight	yes	no	no	no	no	no	no	DM	no	7	3	Eligible	1	Censored	1	1	160	159	1	1	1	160	1	1	1	1	1	1	1	1	low income
1411	2005-2006	35162	25	Female	white	Never married	2.18	9-11th grade	Mild	0	no	no	former	33.48	overweight	no	no	no	no	no	no	no	no	no	10	4	Eligible	1	Censored	1	1	179	178	1	1	1	179	1	1	1	1	1	1	1	1	middle income
1412	2005-2006	35163	36	Male	black	Married	5	some college or AA degree	Minimal	0	no	no	never	25.97	overweight	no	no	no	no	no	no	no	no	no	11	4	Eligible	1	Censored	1	1	164	163	1	1	1	164	1	1	1	1	1	1	1	1	high income
1413	2005-2006	35166	42	Female	white	Never married	1.95	some college or AA degree	Mild	0	no	no	never	28.63	overweight	yes	no	no	no	no	yes	no	no	no	5	1	Eligible	1	Censored	1	1	175	174	1	1	1	175	1	1	1	1	1	1	1	1	middle income
1414	2005-2006	35171	44	Male	white	Living with partner	5	college graduate or above	Minimal	0	no	no	current	26.01	overweight	no	no	no	no	no	no	no	no	no	9	3	Eligible	1	Censored	1	1	171	170	1	1	1	171	1	1	1	1	1	1	1	1	high income
1415	2005-2006	35174	29	Male	white	Married	3.11	college graduate or above	Minimal	0	no	no	former	28.04	overweight	no	no	no	no	no	no	no	no	no	6	1	Eligible	1	Censored	1	1	159	158	1	1	1	159	1	1	1	1	1	1	1	1	middle income
1416	2005-2006	35175	85	Female	white	Widowed	2.41	college graduate or above	Minimal	0	no	no	never	31.72	overweight	no	no	no	no	no	no	no	no	yes	4	1	Eligible	2	Diseases of heart (I00-I09, I11, I13, I20-I51)	1	2	94	92	2	2	1	94	2	2	2	2	2	2	1	1	middle income
1417	2005-2006	35178	69	Male	black	Married	5	college graduate or above	Minimal	0	no	no	former	22.48	normal	yes	no	no	no	no	yes	no	no	no	9	3	Eligible	1	Censored	1	1	159	157	1	1	1	159	1	1	1	1	1	1	1	1	high income
1418	2005-2006	35180	33	Female	black	Never married	3.85	9-11th grade	Moderate	0	no	no	current	23.71	normal	no	no	no	no	no	no	no	no	no	8	4	Eligible	1	Censored	1	1	159	158	1	1	1	159	1	1	1	1	1	1	1	1	high income
1419	2005-2006	35183	28	Female	white	Separated	1.15	high school graduate	Mild	0	no	no	current	37.2	overweight	no	no	no	no	no	no	no	no	no	6	3	Eligible	1	Censored	1	1	162	161	1	1	1	162	1	1	1	1	1	1	1	1	low income
1420	2005-2006	35185	81	Male	white	Widowed	2.58	9-11th grade	Minimal	1	yes	yes	former	26.8	overweight	yes	yes	yes	no	no	yes	no	no	no	6	1	Eligible	2	Diseases of heart (I00-I09, I11, I13, I20-I51)	1	2	58	58	2	2	1	58	2	2	2	2	2	2	1	1	middle income
1421	2005-2006	35186	45	Male	white	Married	3.36	high school graduate	Moderately severe	0	no	no	never	39.59	overweight	yes	no	no	no	no	no	no	DM	no	3	1	Eligible	1	Censored	1	1	171	170	1	1	1	171	1	1	1	1	1	1	1	1	middle income
1422	2005-2006	35188	33	Male	black	Divorced	0.8	high school graduate	Minimal	0	no	no	current	28.38	overweight	no	no	no	no	no	no	no	no	no	8	3	Eligible	1	Censored	1	1	172	172	1	1	1	172	1	1	1	1	1	1	1	1	low income
1423	2005-2006	35190	54	Male	white	Living with partner	3.79	college graduate or above	Minimal	0	no	no	current	19.86	normal	yes	no	no	no	no	no	no	no	no	10	4	Eligible	2	Diseases of heart (I00-I09, I11, I13, I20-I51)	1	1	4	3	2	2	1	4	2	2	2	2	2	2	1	1	high income
1424	2005-2006	35191	30	Female	mexican	Married	2.57	some college or AA degree	Minimal	0	no	no	never	35.37	overweight	no	no	no	no	no	no	no	no	no	9	4	Eligible	1	Censored	1	1	159	158	1	1	1	159	1	1	1	1	1	1	1	1	middle income
1425	2005-2006	35198	61	Female	other	Married	5	high school graduate	Minimal	0	no	no	never	23.67	normal	yes	no	no	no	no	yes	no	DM	no	8	2	Eligible	1	Censored	1	1	164	164	1	1	1	164	1	1	1	1	1	1	1	1	high income
1426	2005-2006	35203	72	Female	white	Widowed	2.55	high school graduate	Minimal	0	no	no	never	18.56	normal	no	no	no	no	no	no	no	no	no	11	4	Eligible	2	Alzheimer's disease (G30)	1	1	98	97	1	1	1	98	2	2	1	1	1	1	1	1	middle income
1427	2005-2006	35206	68	Male	white	Married	2.49	less than 9th grade	Minimal	1	yes	yes	former	29.71	overweight	yes	yes	yes	yes	yes	yes	yes	DM	no	7	2	Eligible	2	Malignant neoplasms (C00-C97)	1	1	59	59	1	1	2	59	2	2	1	1	1	1	2	2	middle income
1428	2005-2006	35208	56	Male	white	Married	3.79	high school graduate	Minimal	0	no	no	former	33.5	overweight	no	no	no	no	no	yes	no	no	no	8	2	Eligible	1	Censored	1	1	167	166	1	1	1	167	1	1	1	1	1	1	1	1	high income
1429	2005-2006	35211	40	Male	mexican	Living with partner	4.97	some college or AA degree	Minimal	0	no	no	former	30	overweight	no	no	no	no	no	no	no	no	no	7	1	Eligible	1	Censored	1	1	176	175	1	1	1	176	1	1	1	1	1	1	1	1	high income
1430	2005-2006	35213	42	Male	white	Never married	5	college graduate or above	Minimal	0	no	no	never	34.2	overweight	no	no	no	no	no	no	no	no	no	8	3	Eligible	1	Censored	1	1	172	171	1	1	1	172	1	1	1	1	1	1	1	1	high income
1431	2005-2006	35214	50	Male	white	Divorced	0.71	some college or AA degree	Moderate	1	no	no	current	41.05	overweight	yes	yes	no	yes	yes	yes	no	DM	no	4	1	Eligible	2	Diseases of heart (I00-I09, I11, I13, I20-I51)	1	1	22	22	2	2	1	22	2	2	2	2	2	2	1	1	low income
1432	2005-2006	35215	52	Female	black	Divorced	3.1	less than 9th grade	Moderate	1	no	yes	former	34.4	overweight	yes	yes	no	no	no	no	yes	no	no	4	1	Eligible	1	Censored	1	1	163	162	1	1	1	163	1	1	1	1	1	1	1	1	middle income
1433	2005-2006	35216	71	Female	white	Widowed	1.53	9-11th grade	Mild	1	no	yes	never	27.13	overweight	yes	yes	yes	yes	yes	yes	no	DM	no	4	1	Eligible	2	Diabetes mellitus (E10-E14)	2	1	6	6	1	1	1	6	2	2	1	1	1	1	1	1	middle income
1434	2005-2006	35218	37	Female	other	Never married	5	some college or AA degree	Mild	0	no	no	never	22.58	normal	no	no	no	no	no	no	no	no	no	9	3	Eligible	1	Censored	1	1	158	157	1	1	1	158	1	1	1	1	1	1	1	1	high income
1435	2005-2006	35221	61	Female	mexican	Married	0.65	less than 9th grade	Severe	0	no	no	never	27.7	overweight	yes	no	no	no	no	no	no	DM	no	5	1	Eligible	1	Censored	1	1	169	169	1	1	1	169	1	1	1	1	1	1	1	1	low income
1436	2005-2006	35222	24	Male	mexican	Married	3.11	some college or AA degree	Minimal	0	no	no	never	30.72	overweight	no	no	no	no	no	no	no	no	no	10	4	Eligible	1	Censored	1	1	164	164	1	1	1	164	1	1	1	1	1	1	1	1	middle income
1437	2005-2006	35224	20	Female	other	Never married	0.31	some college or AA degree	Minimal	0	no	no	never	48.47	overweight	no	no	no	no	no	no	no	IGT	no	7	2	Eligible	1	Censored	1	1	162	162	1	1	1	162	1	1	1	1	1	1	1	1	low income
1438	2005-2006	35225	48	Male	black	Married	3.98	college graduate or above	Minimal	0	no	no	never	32.11	overweight	no	no	no	no	no	no	no	no	no	6	1	Eligible	1	Censored	1	1	161	161	1	1	1	161	1	1	1	1	1	1	1	1	high income
1439	2005-2006	35228	36	Male	white	Married	3.25	college graduate or above	Minimal	0	no	no	former	27.83	overweight	no	no	no	no	no	no	no	no	no	11	4	Eligible	1	Censored	1	1	175	174	1	1	1	175	1	1	1	1	1	1	1	1	middle income
1440	2005-2006	35232	67	Female	mexican	Married	1.95	high school graduate	Mild	0	no	no	never	27.56	overweight	yes	no	no	no	no	yes	no	DM	no	5	1	Eligible	1	Censored	1	1	175	174	1	1	1	175	1	1	1	1	1	1	1	1	middle income
1441	2005-2006	35233	47	Male	black	Married	4	high school graduate	Minimal	0	no	no	never	43.83	overweight	no	no	no	no	no	yes	no	no	no	7	2	Eligible	1	Censored	1	1	159	158	1	1	1	159	1	1	1	1	1	1	1	1	high income
1442	2005-2006	35237	67	Male	white	Divorced	0.89	some college or AA degree	Minimal	0	no	no	current	24.13	normal	no	no	no	no	no	no	no	no	no	7	3	Eligible	2	All other causes (residual)	1	1	122	122	1	1	1	122	2	2	1	1	1	1	1	1	low income
1443	2005-2006	35238	51	Female	white	Married	5	some college or AA degree	Minimal	0	no	no	never	24.96	normal	yes	no	no	no	no	no	no	no	no	10	4	Eligible	1	Censored	1	1	167	166	1	1	1	167	1	1	1	1	1	1	1	1	high income
1444	2005-2006	35241	30	Female	mexican	Never married	0.44	9-11th grade	Minimal	0	no	no	former	34.78	overweight	no	no	no	no	no	no	no	no	no	7	2	Eligible	1	Censored	1	1	165	164	1	1	1	165	1	1	1	1	1	1	1	1	low income
1445	2005-2006	35247	34	Female	white	Married	3.9	college graduate or above	Minimal	0	no	no	former	24.22	normal	no	no	no	no	no	no	no	no	no	10	3	Eligible	1	Censored	1	1	173	172	1	1	1	173	1	1	1	1	1	1	1	1	high income
1446	2005-2006	35248	37	Male	black	Married	3.42	some college or AA degree	Mild	0	no	no	never	27.43	overweight	no	no	no	no	no	no	no	no	no	10	3	Eligible	1	Censored	1	1	161	159	1	1	1	161	1	1	1	1	1	1	1	1	middle income
1447	2005-2006	35249	83	Female	white	Married	2.71	high school graduate	Minimal	1	no	no	never	19.46	normal	yes	yes	yes	no	no	no	no	no	no	8	4	Eligible	2	Alzheimer's disease (G30)	1	1	32	32	1	1	1	32	2	2	1	1	1	1	1	1	middle income
1448	2005-2006	35255	45	Female	black	Widowed	1.81	some college or AA degree	Minimal	0	no	no	never	27.02	overweight	yes	no	no	no	no	no	no	no	no	7	2	Eligible	2	Malignant neoplasms (C00-C97)	1	1	69	68	1	1	2	69	2	2	1	1	1	1	2	2	middle income
1449	2005-2006	35257	21	Female	black	Never married	0.94	some college or AA degree	Mild	0	no	no	never	21.24	normal	no	no	no	no	no	no	no	no	no	10	4	Eligible	1	Censored	1	1	180	180	1	1	1	180	1	1	1	1	1	1	1	1	low income
1450	2005-2006	35260	74	Female	white	Married	1.19	less than 9th grade	Minimal	0	no	no	never	24.16	normal	no	no	no	no	no	no	no	no	no	8	3	Eligible	2	Cerebrovascular diseases (I60-I69)	1	1	128	128	1	2	1	128	2	2	1	1	2	2	1	1	low income
1451	2005-2006	35261	24	Female	white	Separated	0.23	9-11th grade	Moderate	0	no	no	current	23.15	normal	no	no	no	no	no	no	no	no	no	10	5	Eligible	1	Censored	1	1	162	161	1	1	1	162	1	1	1	1	1	1	1	1	low income
1452	2005-2006	35263	27	Female	black	Living with partner	1.55	9-11th grade	Minimal	0	no	no	never	36.17	overweight	no	no	no	no	no	no	no	DM	no	6	2	Eligible	1	Censored	1	1	161	160	1	1	1	161	1	1	1	1	1	1	1	1	middle income
1453	2005-2006	35268	39	Male	other	Never married	2.93	high school graduate	Minimal	0	no	no	current	30.01	overweight	no	no	no	no	no	yes	no	DM	no	5	1	Eligible	1	Censored	1	1	163	162	1	1	1	163	1	1	1	1	1	1	1	1	middle income
1454	2005-2006	35273	79	Male	white	Married	1.59	less than 9th grade	Minimal	0	no	no	never	28.87	overweight	yes	no	no	no	no	yes	no	DM	no	6	1	Eligible	2	Diabetes mellitus (E10-E14)	2	1	144	144	1	1	1	144	2	2	1	1	1	1	1	1	middle income
1455	2005-2006	35280	23	Male	black	Never married	2.1	9-11th grade	Minimal	0	no	no	never	21.39	normal	no	no	no	no	no	no	no	no	no	10	4	Eligible	1	Censored	1	1	178	177	1	1	1	178	1	1	1	1	1	1	1	1	middle income
1456	2005-2006	35284	54	Male	black	Never married	1	less than 9th grade	Minimal	0	no	no	never	21.31	normal	yes	no	no	no	no	no	no	no	no	6	2	Eligible	1	Censored	1	1	162	162	1	1	1	162	1	1	1	1	1	1	1	1	low income
1457	2005-2006	35287	45	Female	white	Married	1.37	some college or AA degree	Mild	0	no	no	never	28.91	overweight	no	no	no	no	no	yes	no	no	no	9	4	Eligible	1	Censored	1	1	167	166	1	1	1	167	1	1	1	1	1	1	1	1	middle income
1458	2005-2006	35290	52	Male	white	Never married	1.15	some college or AA degree	Moderate	0	no	no	current	33.58	overweight	yes	no	no	no	no	no	yes	no	no	6	2	Eligible	1	Censored	1	1	162	161	1	1	1	162	1	1	1	1	1	1	1	1	low income
1459	2005-2006	35292	20	Female	white	Never married	0.46	high school graduate	Minimal	0	no	no	never	25.5	overweight	no	no	no	no	no	yes	no	no	no	6	2	Eligible	1	Censored	1	1	160	159	1	1	1	160	1	1	1	1	1	1	1	1	low income
1460	2005-2006	35297	28	Female	white	Married	2.27	high school graduate	Mild	0	no	no	current	26.11	overweight	no	no	no	no	no	no	no	no	no	8	3	Eligible	1	Censored	1	1	156	156	1	1	1	156	1	1	1	1	1	1	1	1	middle income
1461	2005-2006	35298	52	Female	white	Divorced	3.35	some college or AA degree	Minimal	0	no	no	never	32	overweight	no	no	no	no	no	no	no	no	no	8	3	Eligible	1	Censored	1	1	170	169	1	1	1	170	1	1	1	1	1	1	1	1	middle income
1462	2005-2006	35299	48	Male	black	Married	2.83	some college or AA degree	Minimal	0	no	no	current	25.13	overweight	no	no	no	no	no	no	no	no	no	8	3	Eligible	1	Censored	1	1	157	156	1	1	1	157	1	1	1	1	1	1	1	1	middle income
1463	2005-2006	35301	80	Female	black	Widowed	4.7	some college or AA degree	Minimal	0	no	no	never	22.26	normal	yes	no	no	no	no	no	no	no	no	11	4	Eligible	1	Censored	1	1	170	169	1	1	1	170	1	1	1	1	1	1	1	1	high income
1464	2005-2006	35311	72	Female	white	Widowed	2.09	high school graduate	Minimal	0	no	no	former	24.88	normal	no	no	no	no	no	yes	no	no	no	10	4	Eligible	1	Censored	1	1	178	178	1	1	1	178	1	1	1	1	1	1	1	1	middle income
1465	2005-2006	35313	76	Female	other	Widowed	2.29	less than 9th grade	Minimal	0	no	no	current	21.06	normal	yes	no	no	no	no	yes	no	no	no	7	2	Eligible	2	Malignant neoplasms (C00-C97)	1	1	153	152	1	1	2	153	2	2	1	1	1	1	2	2	middle income
1466	2005-2006	35315	60	Female	white	Divorced	2.34	college graduate or above	Minimal	0	no	no	never	24.67	normal	no	no	no	no	no	yes	no	no	no	13	6	Eligible	1	Censored	1	1	165	165	1	1	1	165	1	1	1	1	1	1	1	1	middle income
1467	2005-2006	35321	29	Female	white	Married	5	some college or AA degree	Minimal	0	no	no	former	20.98	normal	no	no	no	no	no	no	no	no	no	11	4	Eligible	1	Censored	1	1	177	176	1	1	1	177	1	1	1	1	1	1	1	1	high income
1468	2005-2006	35322	28	Male	mexican	Living with partner	0.85	high school graduate	Minimal	0	no	no	former	27.3	overweight	no	no	no	no	no	no	no	no	no	7	1	Eligible	1	Censored	1	1	172	171	1	1	1	172	1	1	1	1	1	1	1	1	low income
1469	2005-2006	35324	76	Male	white	Married	1.36	high school graduate	Minimal	1	yes	yes	current	32.79	overweight	yes	yes	yes	no	no	yes	no	no	no	4	0	Eligible	1	Censored	1	1	176	176	1	1	1	176	1	1	1	1	1	1	1	1	middle income
1470	2005-2006	35325	35	Female	mexican	Married	1.61	9-11th grade	Minimal	0	no	no	never	26.47	overweight	no	no	no	no	no	no	no	no	no	11	4	Eligible	1	Censored	1	1	179	179	1	1	1	179	1	1	1	1	1	1	1	1	middle income
1471	2005-2006	35326	50	Female	white	Married	5	some college or AA degree	Minimal	0	no	no	former	24.17	normal	no	no	no	no	no	no	no	no	no	9	3	Eligible	1	Censored	1	1	178	178	1	1	1	178	1	1	1	1	1	1	1	1	high income
1472	2005-2006	35329	55	Male	white	Married	5	some college or AA degree	Minimal	0	no	no	current	30.45	overweight	no	no	no	no	no	yes	no	no	no	6	3	Eligible	1	Censored	1	1	178	177	1	1	1	178	1	1	1	1	1	1	1	1	high income
1473	2005-2006	35330	21	Male	white	Never married	2.61	high school graduate	Minimal	0	no	no	current	20.98	normal	no	no	no	no	no	no	no	no	no	7	3	Eligible	1	Censored	1	1	179	179	1	1	1	179	1	1	1	1	1	1	1	1	middle income
1474	2005-2006	35331	34	Male	white	Married	4.25	9-11th grade	Minimal	0	no	no	current	29.77	overweight	no	no	no	no	no	no	no	no	no	8	2	Eligible	1	Censored	1	1	176	175	1	1	1	176	1	1	1	1	1	1	1	1	high income
1475	2005-2006	35337	41	Male	mexican	Married	0.96	less than 9th grade	Minimal	0	no	no	former	30.22	overweight	no	no	no	no	no	yes	no	no	no	5	1	Eligible	1	Censored	1	1	164	163	1	1	1	164	1	1	1	1	1	1	1	1	low income
1476	2005-2006	35341	81	Female	white	Married	5	college graduate or above	Minimal	0	no	no	never	20.19	normal	yes	no	no	no	no	no	no	DM	no	8	3	Eligible	2	Diseases of heart (I00-I09, I11, I13, I20-I51)	1	1	99	98	2	2	1	99	2	2	2	2	2	2	1	1	high income
1477	2005-2006	35342	30	Male	mexican	Never married	4.18	high school graduate	Minimal	0	no	no	never	26.04	overweight	no	no	no	no	no	no	no	no	no	8	3	Eligible	1	Censored	1	1	164	163	1	1	1	164	1	1	1	1	1	1	1	1	high income
1478	2005-2006	35344	31	Female	white	Living with partner	0.97	some college or AA degree	Mild	0	no	no	former	24.02	normal	no	no	no	no	no	no	no	no	no	11	4	Eligible	1	Censored	1	1	171	170	1	1	1	171	1	1	1	1	1	1	1	1	low income
1479	2005-2006	35345	48	Male	mexican	Never married	4.55	some college or AA degree	Minimal	0	no	no	former	26.64	overweight	no	no	no	no	no	no	no	IGT	no	8	1	Eligible	1	Censored	1	1	173	173	1	1	1	173	1	1	1	1	1	1	1	1	high income
1480	2005-2006	35348	30	Male	white	Living with partner	1.63	9-11th grade	Minimal	0	no	no	current	21.01	normal	no	no	no	no	no	no	no	no	no	8	4	Eligible	1	Censored	1	1	175	174	1	1	1	175	1	1	1	1	1	1	1	1	middle income
1481	2005-2006	35349	63	Female	white	Married	4.82	high school graduate	Minimal	0	no	no	current	19.18	normal	yes	no	no	no	no	yes	no	no	no	7	3	Eligible	2	All other causes (residual)	1	1	115	114	1	1	1	115	2	2	1	1	1	1	1	1	high income
1482	2005-2006	35352	85	Female	black	Widowed	0.78	some college or AA degree	Minimal	0	no	no	former	22.02	normal	no	no	no	no	no	yes	no	no	no	9	3	Eligible	2	Nephritis, nephrotic syndrome and nephrosis (N00-N07, N17-N19, N25-N27)	1	1	28	27	1	1	1	28	2	2	1	1	1	1	1	1	low income
1483	2005-2006	35353	73	Male	white	Divorced	1.33	college graduate or above	Minimal	0	no	no	former	24.07	normal	yes	no	no	no	no	no	no	no	yes	7	2	Eligible	2	Malignant neoplasms (C00-C97)	1	1	112	111	1	1	2	112	2	2	1	1	1	1	2	2	middle income
1484	2005-2006	35362	69	Male	mexican	Married	0.65	less than 9th grade	Mild	1	no	no	former	27.31	overweight	no	yes	no	no	yes	no	no	no	no	8	2	Eligible	1	Censored	1	1	179	179	1	1	1	179	1	1	1	1	1	1	1	1	low income
1485	2005-2006	35364	26	Male	mexican	Living with partner	0.8	less than 9th grade	Mild	0	no	no	never	26.17	overweight	no	no	no	no	no	no	no	no	no	9	4	Eligible	1	Censored	1	1	171	171	1	1	1	171	1	1	1	1	1	1	1	1	low income
1486	2005-2006	35367	57	Male	white	Married	5	college graduate or above	Minimal	0	no	no	former	23.86	normal	no	no	no	no	no	no	no	no	no	10	4	Eligible	1	Censored	1	1	167	165	1	1	1	167	1	1	1	1	1	1	1	1	high income
1487	2005-2006	35372	38	Male	white	Married	5	some college or AA degree	Mild	0	no	no	never	36.95	overweight	no	no	no	no	no	no	no	no	no	9	4	Eligible	1	Censored	1	1	160	159	1	1	1	160	1	1	1	1	1	1	1	1	high income
1488	2005-2006	35374	72	Male	white	Married	3.59	college graduate or above	Minimal	0	yes	no	never	35	overweight	yes	yes	no	no	no	yes	no	no	no	7	2	Eligible	2	Malignant neoplasms (C00-C97)	1	1	17	16	1	1	2	17	2	2	1	1	1	1	2	2	high income
1489	2005-2006	35375	65	Female	white	Married	1.56	some college or AA degree	Minimal	0	no	no	former	31.49	overweight	yes	no	no	no	no	no	no	no	no	5	1	Eligible	1	Censored	1	1	169	168	1	1	1	169	1	1	1	1	1	1	1	1	middle income
1490	2005-2006	35381	22	Male	black	Never married	0.61	some college or AA degree	Minimal	0	no	no	current	20.03	normal	no	no	no	no	no	no	no	no	no	9	4	Eligible	1	Censored	1	1	170	170	1	1	1	170	1	1	1	1	1	1	1	1	low income
1491	2005-2006	35384	71	Female	mexican	Widowed	2.33	less than 9th grade	Minimal	0	no	no	never	24.36	normal	no	no	no	no	no	no	no	DM	no	10	3	Eligible	2	Nephritis, nephrotic syndrome and nephrosis (N00-N07, N17-N19, N25-N27)	1	1	114	113	1	1	1	114	2	2	1	1	1	1	1	1	middle income
1492	2005-2006	35391	28	Male	other	Never married	1.75	less than 9th grade	Mild	0	no	no	never	33.54	overweight	no	no	no	no	no	no	no	no	no	9	4	Eligible	1	Censored	1	1	167	167	1	1	1	167	1	1	1	1	1	1	1	1	middle income
1493	2005-2006	35392	64	Male	black	Married	3.26	high school graduate	Minimal	0	no	no	former	37.98	overweight	yes	no	no	no	no	yes	no	no	no	3	0	Eligible	1	Censored	1	1	157	156	1	1	1	157	1	1	1	1	1	1	1	1	middle income
1494	2005-2006	35395	30	Male	white	Married	4.82	college graduate or above	Minimal	0	no	no	never	24.72	normal	no	no	no	no	no	no	no	no	no	11	4	Eligible	1	Censored	1	1	164	164	1	1	1	164	1	1	1	1	1	1	1	1	high income
1495	2005-2006	35396	83	Female	white	Married	5	college graduate or above	Minimal	0	no	no	former	18.22	low	no	no	no	no	no	no	no	IGT	no	11	4	Eligible	2	Malignant neoplasms (C00-C97)	1	1	67	67	1	1	2	67	2	2	1	1	1	1	2	2	high income
1496	2005-2006	35397	49	Female	white	Never married	2.73	high school graduate	Minimal	0	no	no	never	41.63	overweight	no	no	no	no	no	no	no	no	no	8	3	Eligible	1	Censored	1	1	170	169	1	1	1	170	1	1	1	1	1	1	1	1	middle income
1497	2005-2006	35407	67	Male	black	Widowed	0.94	9-11th grade	Minimal	1	yes	no	never	34.35	overweight	yes	yes	no	no	yes	yes	no	DM	no	8	2	Eligible	1	Censored	1	1	161	161	1	1	1	161	1	1	1	1	1	1	1	1	low income
1498	2005-2006	35408	66	Male	white	Never married	1.03	9-11th grade	Minimal	0	no	no	current	24.62	normal	no	no	no	no	no	yes	no	no	no	5	1	Eligible	2	Diabetes mellitus (E10-E14)	2	1	177	177	1	1	1	177	2	2	1	1	1	1	1	1	low income
1499	2005-2006	35410	42	Male	other	Living with partner	1.5	some college or AA degree	Mild	0	no	no	never	29.1	overweight	yes	no	no	no	no	no	no	no	no	8	3	Eligible	1	Censored	1	1	160	160	1	1	1	160	1	1	1	1	1	1	1	1	middle income
1500	2005-2006	35412	34	Male	white	Married	5	college graduate or above	Minimal	0	no	no	current	26.76	overweight	no	no	no	no	no	no	no	no	no	5	1	Eligible	1	Censored	1	1	161	160	1	1	1	161	1	1	1	1	1	1	1	1	high income
1501	2005-2006	35413	63	Male	white	Married	3.98	college graduate or above	Minimal	0	no	no	former	25.53	overweight	yes	no	no	no	no	no	no	no	no	9	2	Eligible	2	Diseases of heart (I00-I09, I11, I13, I20-I51)	1	1	136	136	2	2	1	136	2	2	2	2	2	2	1	1	high income
1502	2005-2006	35414	42	Female	other	Separated	1.4	college graduate or above	Minimal	0	no	no	never	35.01	overweight	no	no	no	no	no	no	no	DM	no	8	4	Eligible	1	Censored	1	1	162	160	1	1	1	162	1	1	1	1	1	1	1	1	middle income
1503	2005-2006	35416	63	Male	white	Married	5	college graduate or above	Minimal	0	no	no	never	24.06	normal	yes	no	no	no	no	yes	no	no	no	8	3	Eligible	1	Censored	1	1	177	176	1	1	1	177	1	1	1	1	1	1	1	1	high income
1504	2005-2006	35420	64	Male	white	Married	1.06	some college or AA degree	Minimal	0	no	no	former	37.82	overweight	yes	no	no	no	no	no	no	DM	no	5	1	Eligible	1	Censored	1	1	170	169	1	1	1	170	1	1	1	1	1	1	1	1	low income
1505	2005-2006	35423	21	Male	white	Never married	1.04	some college or AA degree	Minimal	0	no	no	never	21.58	normal	no	no	no	no	no	no	no	no	no	11	5	Eligible	1	Censored	1	1	173	172	1	1	1	173	1	1	1	1	1	1	1	1	low income
1506	2005-2006	35424	50	Female	black	Widowed	5	some college or AA degree	Minimal	0	no	no	current	19.68	normal	no	no	no	no	no	no	no	no	no	8	3	Eligible	1	Censored	1	1	167	167	1	1	1	167	1	1	1	1	1	1	1	1	high income
1507	2005-2006	35430	66	Female	white	Married	2.27	high school graduate	Minimal	0	no	no	never	27.5	overweight	yes	no	no	no	no	yes	no	no	no	8	2	Eligible	1	Censored	1	1	175	174	1	1	1	175	1	1	1	1	1	1	1	1	middle income
1508	2005-2006	35432	84	Male	white	Married	5	some college or AA degree	Minimal	0	no	no	former	22.14	normal	yes	no	no	no	no	no	no	no	no	6	2	Eligible	2	Cerebrovascular diseases (I60-I69)	1	1	71	70	1	2	1	71	2	2	1	1	2	2	1	1	high income
1509	2005-2006	35434	71	Male	black	Divorced	2.04	9-11th grade	Minimal	0	no	no	former	31.32	overweight	yes	no	no	no	no	yes	no	DM	no	5	1	Eligible	1	Censored	1	1	158	158	1	1	1	158	1	1	1	1	1	1	1	1	middle income
1510	2005-2006	35437	66	Female	white	Married	1.89	9-11th grade	Minimal	0	no	no	never	28.94	overweight	yes	no	no	no	no	yes	no	no	no	8	2	Eligible	1	Censored	1	1	177	176	1	1	1	177	1	1	1	1	1	1	1	1	middle income
1511	2005-2006	35438	25	Male	other	Never married	1.28	college graduate or above	Mild	0	no	no	never	26.74	overweight	no	no	no	no	no	no	no	no	no	8	3	Eligible	1	Censored	1	1	159	159	1	1	1	159	1	1	1	1	1	1	1	1	low income
1512	2005-2006	35439	78	Female	black	Divorced	1.04	high school graduate	Minimal	0	no	no	never	23.59	normal	yes	no	no	no	no	yes	no	DM	no	6	3	Eligible	2	Diseases of heart (I00-I09, I11, I13, I20-I51)	2	2	76	76	2	2	1	76	2	2	2	2	2	2	1	1	low income
1513	2005-2006	35441	20	Male	black	Living with partner	3.32	9-11th grade	Mild	0	no	no	current	30.29	overweight	no	no	no	no	no	no	no	no	no	6	2	Eligible	1	Censored	1	1	164	164	1	1	1	164	1	1	1	1	1	1	1	1	middle income
1514	2005-2006	35442	41	Male	black	Divorced	2.09	some college or AA degree	Moderately severe	0	no	no	never	34.71	overweight	no	no	no	no	no	no	no	no	no	6	3	Eligible	1	Censored	1	1	163	162	1	1	1	163	1	1	1	1	1	1	1	1	middle income
1515	2005-2006	35444	80	Male	white	Married	2.58	some college or AA degree	Minimal	0	no	no	never	27.95	overweight	no	no	no	no	no	yes	no	no	no	10	4	Eligible	2	Diseases of heart (I00-I09, I11, I13, I20-I51)	1	1	163	162	2	2	1	163	2	2	2	2	2	2	1	1	middle income
1516	2005-2006	35454	26	Female	white	Married	3.41	some college or AA degree	Moderate	0	no	no	never	26.32	overweight	no	no	no	no	no	no	no	no	no	8	3	Eligible	1	Censored	1	1	178	176	1	1	1	178	1	1	1	1	1	1	1	1	middle income
1517	2005-2006	35455	53	Female	black	Separated	1.07	college graduate or above	Minimal	0	no	no	current	40.65	overweight	yes	no	no	no	no	yes	no	IGT	no	7	3	Eligible	1	Censored	1	1	179	179	1	1	1	179	1	1	1	1	1	1	1	1	low income
1518	2005-2006	35456	30	Female	mexican	Married	1.55	9-11th grade	Mild	0	no	no	never	27.15	overweight	no	no	no	no	no	no	no	no	no	10	4	Eligible	1	Censored	1	1	159	158	1	1	1	159	1	1	1	1	1	1	1	1	middle income
1519	2005-2006	35457	23	Female	mexican	Never married	0.84	college graduate or above	Minimal	0	no	no	never	17.71	low	no	no	no	no	no	no	no	no	no	13	6	Eligible	1	Censored	1	1	165	165	1	1	1	165	1	1	1	1	1	1	1	1	low income
1520	2005-2006	35458	23	Male	white	Never married	2.45	some college or AA degree	Mild	0	no	no	current	22.61	normal	no	no	no	no	no	no	no	no	no	10	5	Eligible	1	Censored	1	1	175	174	1	1	1	175	1	1	1	1	1	1	1	1	middle income
1521	2005-2006	35464	28	Male	black	Separated	0.56	9-11th grade	Minimal	0	no	no	current	23.87	normal	no	no	no	no	no	no	no	no	no	9	4	Eligible	1	Censored	1	1	172	171	1	1	1	172	1	1	1	1	1	1	1	1	low income
1522	2005-2006	35469	45	Male	white	Never married	5	college graduate or above	Minimal	0	no	no	current	25.63	overweight	no	no	no	no	no	no	no	no	no	10	4	Eligible	1	Censored	1	1	173	173	1	1	1	173	1	1	1	1	1	1	1	1	high income
1523	2005-2006	35473	49	Male	black	Divorced	0.84	some college or AA degree	Mild	1	yes	no	current	28.28	overweight	yes	yes	no	yes	no	yes	no	DM	no	6	2	Eligible	1	Censored	1	1	163	162	1	1	1	163	1	1	1	1	1	1	1	1	low income
1524	2005-2006	35482	40	Male	white	Never married	5	some college or AA degree	Minimal	0	no	no	never	29.57	overweight	yes	no	no	no	no	no	no	DM	no	5	1	Eligible	1	Censored	1	1	178	178	1	1	1	178	1	1	1	1	1	1	1	1	high income
1525	2005-2006	35485	85	Female	white	Widowed	2.04	less than 9th grade	Minimal	1	no	no	never	26.17	overweight	yes	yes	no	yes	no	no	no	no	no	7	2	Eligible	2	Malignant neoplasms (C00-C97)	1	1	136	135	1	1	2	136	2	2	1	1	1	1	2	2	middle income
1526	2005-2006	35486	36	Male	black	Married	2.03	high school graduate	Mild	0	no	no	former	25.28	overweight	no	no	no	no	no	no	no	no	no	7	1	Eligible	1	Censored	1	1	180	180	1	1	1	180	1	1	1	1	1	1	1	1	middle income
1527	2005-2006	35488	43	Male	white	Never married	2.96	9-11th grade	Minimal	0	no	no	current	23.26	normal	no	no	no	no	no	no	no	no	no	9	4	Eligible	1	Censored	1	1	160	160	1	1	1	160	1	1	1	1	1	1	1	1	middle income
1528	2005-2006	35489	27	Male	mexican	Never married	0.76	less than 9th grade	Minimal	0	no	no	former	25.02	overweight	no	no	no	no	no	no	no	no	no	9	3	Eligible	1	Censored	1	1	168	167	1	1	1	168	1	1	1	1	1	1	1	1	low income
1529	2005-2006	35490	35	Female	mexican	Married	5	college graduate or above	Minimal	0	no	no	never	24.61	normal	yes	no	no	no	no	no	no	DM	no	11	4	Eligible	1	Censored	1	1	160	159	1	1	1	160	1	1	1	1	1	1	1	1	high income
1530	2005-2006	35493	69	Male	white	Married	3.79	some college or AA degree	Minimal	0	no	no	never	28.09	overweight	yes	no	no	no	no	no	no	no	no	10	3	Eligible	1	Censored	1	1	178	177	1	1	1	178	1	1	1	1	1	1	1	1	high income
1531	2005-2006	35495	76	Female	mexican	Widowed	1.07	less than 9th grade	Minimal	0	no	no	never	22.71	normal	yes	no	no	no	no	no	no	IGT	no	8	3	Eligible	2	Diseases of heart (I00-I09, I11, I13, I20-I51)	2	1	138	137	2	2	1	138	2	2	2	2	2	2	1	1	low income
1532	2005-2006	35497	24	Male	white	Married	1.86	9-11th grade	Minimal	0	no	no	current	26.53	overweight	no	no	no	no	no	no	no	no	no	6	1	Eligible	1	Censored	1	1	174	174	1	1	1	174	1	1	1	1	1	1	1	1	middle income
1533	2005-2006	35500	39	Female	white	Married	4.22	high school graduate	Minimal	0	no	no	current	24.71	normal	no	no	no	no	no	no	no	no	no	9	4	Eligible	2	All other causes (residual)	1	1	130	129	1	1	1	130	2	2	1	1	1	1	1	1	high income
1534	2005-2006	35501	54	Female	white	Married	5	college graduate or above	Mild	0	no	no	never	33.85	overweight	no	no	no	no	no	no	no	no	no	9	3	Eligible	1	Censored	1	1	158	158	1	1	1	158	1	1	1	1	1	1	1	1	high income
1535	2005-2006	35504	22	Female	black	Never married	2.12	some college or AA degree	Minimal	0	no	no	current	19.42	normal	no	no	no	no	no	no	no	no	no	7	3	Eligible	1	Censored	1	1	159	159	1	1	1	159	1	1	1	1	1	1	1	1	middle income
1536	2005-2006	35505	30	Male	white	Divorced	2.93	some college or AA degree	Moderately severe	0	no	no	current	22.98	normal	yes	no	no	no	no	no	no	no	no	7	3	Eligible	1	Censored	1	1	170	169	1	1	1	170	1	1	1	1	1	1	1	1	middle income
1537	2005-2006	35506	38	Male	mexican	Married	5	high school graduate	Moderate	0	no	no	current	32.89	overweight	no	no	no	no	no	no	no	no	no	3	1	Eligible	1	Censored	1	1	173	172	1	1	1	173	1	1	1	1	1	1	1	1	high income
1538	2005-2006	35509	43	Male	mexican	Living with partner	4.28	high school graduate	Mild	0	no	no	former	33.99	overweight	no	no	no	no	no	no	no	no	no	6	0	Eligible	1	Censored	1	1	176	175	1	1	1	176	1	1	1	1	1	1	1	1	high income
1539	2005-2006	35515	58	Male	black	Married	3.9	some college or AA degree	Minimal	1	no	no	never	28.14	overweight	yes	yes	no	no	yes	no	no	DM	no	6	1	Eligible	1	Censored	1	1	162	161	1	1	1	162	1	1	1	1	1	1	1	1	high income
1540	2005-2006	35521	25	Male	black	Married	1.74	high school graduate	Minimal	0	no	no	never	46.57	overweight	yes	no	no	no	no	no	no	no	no	6	2	Eligible	1	Censored	1	1	162	162	1	1	1	162	1	1	1	1	1	1	1	1	middle income
1541	2005-2006	35522	85	Female	white	Widowed	1.31	some college or AA degree	Mild	1	no	no	never	23.96	normal	yes	yes	no	no	yes	yes	no	no	no	7	3	Eligible	2	Diseases of heart (I00-I09, I11, I13, I20-I51)	1	1	67	66	2	2	1	67	2	2	2	2	2	2	1	1	middle income
1542	2005-2006	35525	43	Male	other	Divorced	1.17	high school graduate	Minimal	0	no	no	current	29.67	overweight	no	no	no	no	no	no	no	no	no	6	1	Eligible	1	Censored	1	1	169	167	1	1	1	169	1	1	1	1	1	1	1	1	low income
1543	2005-2006	35528	71	Male	white	Never married	0.52	high school graduate	Minimal	0	no	no	former	24.54	normal	yes	no	no	no	no	yes	no	DM	no	8	2	Eligible	2	Diseases of heart (I00-I09, I11, I13, I20-I51)	1	1	58	57	2	2	1	58	2	2	2	2	2	2	1	1	low income
1544	2005-2006	35529	50	Male	white	Married	5	some college or AA degree	Minimal	0	no	no	current	29.27	overweight	no	no	no	no	no	no	no	no	no	8	2	Eligible	1	Censored	1	1	178	177	1	1	1	178	1	1	1	1	1	1	1	1	high income
1545	2005-2006	35530	44	Female	other	Married	2.21	high school graduate	Moderate	0	no	no	current	24.41	normal	no	no	no	no	no	no	no	no	no	8	3	Eligible	1	Censored	1	1	165	165	1	1	1	165	1	1	1	1	1	1	1	1	middle income
1546	2005-2006	35531	40	Male	white	Living with partner	1.31	high school graduate	Moderate	0	no	no	never	31.22	overweight	no	no	no	no	no	no	no	no	no	6	2	Eligible	1	Censored	1	1	158	157	1	1	1	158	1	1	1	1	1	1	1	1	middle income
1547	2005-2006	35535	85	Female	white	Widowed	1.25	college graduate or above	Minimal	0	no	no	never	21.82	normal	yes	no	no	no	no	yes	no	no	no	9	3	Eligible	2	All other causes (residual)	1	1	62	60	1	1	1	62	2	2	1	1	1	1	1	1	low income
1548	2005-2006	35537	53	Female	white	Divorced	5	college graduate or above	Minimal	0	no	no	former	57.41	overweight	yes	no	no	no	no	no	no	no	no	7	2	Eligible	1	Censored	1	1	168	168	1	1	1	168	1	1	1	1	1	1	1	1	high income
1549	2005-2006	35541	25	Female	black	Living with partner	1.78	high school graduate	Minimal	0	no	no	never	26.07	overweight	no	no	no	no	no	no	no	no	no	10	4	Eligible	1	Censored	1	1	164	163	1	1	1	164	1	1	1	1	1	1	1	1	middle income
1550	2005-2006	35543	54	Female	black	Divorced	3.73	some college or AA degree	Minimal	0	no	no	never	31.85	overweight	no	no	no	no	no	no	no	IGT	no	8	3	Eligible	1	Censored	1	1	167	167	1	1	1	167	1	1	1	1	1	1	1	1	high income
1551	2005-2006	35549	70	Female	mexican	Widowed	1.94	high school graduate	Minimal	0	no	no	never	24.38	normal	yes	no	no	no	no	yes	no	IGT	no	8	3	Eligible	2	Malignant neoplasms (C00-C97)	1	1	95	95	1	1	2	95	2	2	1	1	1	1	2	2	middle income
1552	2005-2006	35550	24	Male	mexican	Living with partner	0.75	high school graduate	Minimal	0	no	no	former	28.5	overweight	no	no	no	no	no	no	no	no	no	10	4	Eligible	1	Censored	1	1	160	160	1	1	1	160	1	1	1	1	1	1	1	1	low income
1553	2005-2006	35551	80	Female	white	Widowed	0.91	9-11th grade	Minimal	0	yes	no	never	34.6	overweight	yes	yes	no	no	no	yes	no	no	no	6	2	Eligible	2	All other causes (residual)	1	1	96	95	1	1	1	96	2	2	1	1	1	1	1	1	low income
1554	2005-2006	35552	23	Female	white	Married	1.09	high school graduate	Moderate	0	no	no	current	19.58	normal	yes	no	no	no	no	no	no	no	no	8	4	Eligible	1	Censored	1	1	170	169	1	1	1	170	1	1	1	1	1	1	1	1	low income
1555	2005-2006	35554	20	Male	white	Never married	5	some college or AA degree	Minimal	0	no	no	never	28.48	overweight	no	no	no	no	no	no	no	IGT	no	12	5	Eligible	1	Censored	1	1	171	169	1	1	1	171	1	1	1	1	1	1	1	1	high income
1556	2005-2006	35558	84	Female	other	Married	0.98	less than 9th grade	Minimal	0	no	no	never	18.83	normal	yes	no	no	no	no	yes	no	no	no	8	3	Eligible	2	Diseases of heart (I00-I09, I11, I13, I20-I51)	1	1	122	122	2	2	1	122	2	2	2	2	2	2	1	1	low income
1557	2005-2006	35559	62	Female	white	Divorced	0.67	high school graduate	Minimal	0	no	no	never	30.95	overweight	no	no	no	no	no	yes	no	DM	no	4	1	Eligible	2	All other causes (residual)	1	1	164	163	1	1	1	164	2	2	1	1	1	1	1	1	low income
1558	2005-2006	35564	66	Female	white	Widowed	1.16	9-11th grade	Minimal	0	no	no	current	33.15	overweight	no	no	no	no	no	yes	no	no	no	3	1	Eligible	1	Censored	1	1	158	157	1	1	1	158	1	1	1	1	1	1	1	1	low income
1559	2005-2006	35567	47	Male	white	Divorced	2.65	some college or AA degree	Minimal	0	no	no	current	30.9	overweight	yes	no	no	no	no	no	no	IGT	no	4	1	Eligible	1	Censored	1	1	157	157	1	1	1	157	1	1	1	1	1	1	1	1	middle income
1560	2005-2006	35569	85	Male	white	Married	3.9	high school graduate	Minimal	1	no	yes	never	22.59	normal	yes	yes	no	no	no	yes	no	no	no	11	4	Eligible	2	All other causes (residual)	1	1	136	135	1	1	1	136	2	2	1	1	1	1	1	1	high income
1561	2005-2006	35571	22	Female	white	Never married	4.75	some college or AA degree	Minimal	0	no	no	current	19.99	normal	no	no	no	no	no	no	no	no	no	9	4	Eligible	1	Censored	1	1	177	176	1	1	1	177	1	1	1	1	1	1	1	1	high income
1562	2005-2006	35572	40	Male	white	Married	5	high school graduate	Mild	0	no	no	never	24.95	normal	no	no	no	no	no	no	no	no	no	12	5	Eligible	1	Censored	1	1	166	166	1	1	1	166	1	1	1	1	1	1	1	1	high income
1563	2005-2006	35573	63	Female	mexican	Widowed	0.94	less than 9th grade	Minimal	0	no	no	never	27.15	overweight	no	no	no	no	no	no	no	IGT	no	9	2	Eligible	1	Censored	1	1	176	175	1	1	1	176	1	1	1	1	1	1	1	1	low income
1564	2005-2006	35575	33	Female	mexican	Living with partner	0.57	less than 9th grade	Minimal	0	no	no	never	45.63	overweight	no	no	no	no	no	no	no	IGT	no	7	2	Eligible	1	Censored	1	1	158	158	1	1	1	158	1	1	1	1	1	1	1	1	low income
1565	2005-2006	35577	38	Female	white	Divorced	4.17	high school graduate	Minimal	0	no	no	current	21.83	normal	no	no	no	no	no	no	no	no	no	8	4	Eligible	1	Censored	1	1	167	167	1	1	1	167	1	1	1	1	1	1	1	1	high income
1566	2005-2006	35578	68	Male	white	Married	2.5	college graduate or above	Minimal	1	yes	yes	former	32.32	overweight	yes	yes	yes	yes	no	no	no	no	no	7	2	Eligible	1	Censored	1	1	170	169	1	1	1	170	1	1	1	1	1	1	1	1	middle income
1567	2005-2006	35580	44	Female	white	Divorced	3.13	college graduate or above	Minimal	0	no	no	never	21.67	normal	no	no	no	no	no	no	no	no	no	13	6	Eligible	1	Censored	1	1	165	164	1	1	1	165	1	1	1	1	1	1	1	1	middle income
1568	2005-2006	35586	67	Female	mexican	Married	0.82	9-11th grade	Minimal	0	no	no	never	24.19	normal	no	no	no	no	no	no	no	DM	no	8	3	Eligible	2	Influenza and pneumonia (J09-J18)	1	1	64	61	1	1	1	64	2	2	1	1	1	1	1	1	low income
1569	2005-2006	35588	67	Female	mexican	Married	0.75	high school graduate	Minimal	0	no	no	former	29.2	overweight	no	no	no	no	no	yes	no	DM	no	7	2	Eligible	1	Censored	1	1	164	163	1	1	1	164	1	1	1	1	1	1	1	1	low income
1570	2005-2006	35592	85	Female	white	Widowed	1.95	less than 9th grade	Minimal	1	no	no	never	23.13	normal	yes	yes	no	no	yes	yes	no	no	no	5	2	Eligible	2	All other causes (residual)	1	1	23	22	1	1	1	23	2	2	1	1	1	1	1	1	middle income
1571	2005-2006	35593	39	Male	other	Married	1.2	college graduate or above	Minimal	0	no	no	never	23.42	normal	yes	no	no	no	no	no	no	no	no	8	3	Eligible	1	Censored	1	1	176	175	1	1	1	176	1	1	1	1	1	1	1	1	low income
1572	2005-2006	35594	49	Female	mexican	Divorced	5	college graduate or above	Minimal	0	no	no	former	22.09	normal	no	no	no	no	no	no	no	no	no	9	2	Eligible	1	Censored	1	1	176	175	1	1	1	176	1	1	1	1	1	1	1	1	high income
1573	2005-2006	35602	85	Female	white	Widowed	1.25	high school graduate	Minimal	0	no	no	never	23.43	normal	no	no	no	no	no	no	no	no	no	9	3	Eligible	2	All other causes (residual)	1	1	135	134	1	1	1	135	2	2	1	1	1	1	1	1	low income
1574	2005-2006	35604	25	Female	white	Living with partner	1.63	high school graduate	Minimal	0	no	no	never	36.29	overweight	no	no	no	no	no	no	no	no	no	8	3	Eligible	1	Censored	1	1	174	174	1	1	1	174	1	1	1	1	1	1	1	1	middle income
1575	2005-2006	35607	48	Male	white	Married	4.22	some college or AA degree	Moderate	0	no	no	never	38.99	overweight	no	no	no	no	no	no	no	no	no	8	3	Eligible	1	Censored	1	1	164	163	1	1	1	164	1	1	1	1	1	1	1	1	high income
1576	2005-2006	35608	58	Male	black	Never married	3.85	9-11th grade	Minimal	0	yes	no	never	37	overweight	yes	yes	no	no	no	no	no	DM	no	6	1	Eligible	1	Censored	1	1	159	158	1	1	1	159	1	1	1	1	1	1	1	1	high income
1577	2005-2006	35609	64	Female	white	Married	3.03	some college or AA degree	Minimal	0	no	no	former	32.07	overweight	yes	no	no	no	no	no	yes	IGT	no	3	0	Eligible	1	Censored	1	1	167	166	1	1	1	167	1	1	1	1	1	1	1	1	middle income
1578	2005-2006	35614	73	Male	white	Married	1.79	high school graduate	Mild	1	no	yes	never	23.39	normal	yes	yes	yes	yes	no	yes	no	DM	no	9	3	Eligible	2	All other causes (residual)	2	2	162	161	1	1	1	162	2	2	1	1	1	1	1	1	middle income
1579	2005-2006	35616	51	Female	black	Divorced	4.1	college graduate or above	Mild	0	no	no	never	49.03	overweight	yes	no	no	no	no	yes	no	DM	no	5	1	Eligible	1	Censored	1	1	171	171	1	1	1	171	1	1	1	1	1	1	1	1	high income
1580	2005-2006	35617	81	Female	mexican	Divorced	1.46	high school graduate	Minimal	0	no	no	former	32.26	overweight	yes	no	no	no	no	no	no	no	no	7	1	Eligible	1	Censored	1	1	165	164	1	1	1	165	1	1	1	1	1	1	1	1	middle income
1581	2005-2006	35619	72	Male	white	Married	0.98	9-11th grade	Minimal	0	no	no	never	28.53	overweight	yes	no	no	no	no	yes	no	no	no	8	3	Eligible	2	All other causes (residual)	1	1	159	158	1	1	1	159	2	2	1	1	1	1	1	1	low income
1582	2005-2006	35620	83	Female	white	Widowed	3.13	some college or AA degree	Minimal	0	no	no	former	27.73	overweight	no	no	no	no	no	yes	no	DM	no	7	1	Eligible	2	Diabetes mellitus (E10-E14)	2	1	94	94	1	1	1	94	2	2	1	1	1	1	1	1	middle income
1583	2005-2006	35621	20	Female	white	Married	3.12	some college or AA degree	Minimal	0	no	no	current	32.56	overweight	no	no	no	no	no	no	no	no	no	5	2	Eligible	1	Censored	1	1	163	162	1	1	1	163	1	1	1	1	1	1	1	1	middle income
1584	2005-2006	35624	62	Female	white	Widowed	1.04	some college or AA degree	Minimal	0	no	no	current	18.73	normal	no	no	no	no	no	no	no	no	no	7	2	Eligible	2	All other causes (residual)	1	1	16	16	1	1	1	16	2	2	1	1	1	1	1	1	low income
1585	2005-2006	35625	63	Female	white	Married	5	high school graduate	Minimal	0	no	no	never	23.05	normal	yes	no	no	no	no	no	no	no	no	10	5	Eligible	1	Censored	1	1	178	177	1	1	1	178	1	1	1	1	1	1	1	1	high income
1586	2005-2006	35626	85	Female	mexican	Widowed	0.89	less than 9th grade	Minimal	1	no	no	never	24.43	normal	yes	yes	yes	no	no	yes	no	IGT	no	6	2	Eligible	2	Cerebrovascular diseases (I60-I69)	1	1	140	138	1	2	1	140	2	2	1	1	2	2	1	1	low income
1587	2005-2006	35632	41	Male	black	Married	5	college graduate or above	Minimal	0	no	no	never	31.88	overweight	no	no	no	no	no	no	no	no	no	7	2	Eligible	1	Censored	1	1	164	164	1	1	1	164	1	1	1	1	1	1	1	1	high income
1588	2005-2006	35633	58	Female	white	Never married	0.33	college graduate or above	Mild	0	yes	no	former	20.62	normal	no	yes	no	no	no	yes	no	no	no	10	3	Eligible	2	Malignant neoplasms (C00-C97)	1	1	114	113	1	1	2	114	2	2	1	1	1	1	2	2	low income
1589	2005-2006	35638	37	Female	black	Married	3.03	9-11th grade	Minimal	0	no	no	never	22.58	normal	no	no	no	no	no	no	no	no	no	11	4	Eligible	1	Censored	1	1	167	166	1	1	1	167	1	1	1	1	1	1	1	1	middle income
1590	2005-2006	35642	20	Male	white	Never married	4.97	high school graduate	Mild	0	no	no	former	20.44	normal	no	no	no	no	no	no	no	no	no	10	4	Eligible	1	Censored	1	1	166	165	1	1	1	166	1	1	1	1	1	1	1	1	high income
1591	2005-2006	35646	46	Male	white	Married	3.63	college graduate or above	Minimal	0	no	no	never	26.36	overweight	no	no	no	no	no	no	no	no	no	7	2	Eligible	1	Censored	1	1	158	158	1	1	1	158	1	1	1	1	1	1	1	1	high income
1592	2005-2006	35651	31	Male	white	Married	3.9	college graduate or above	Minimal	0	no	no	never	31.12	overweight	no	no	no	no	no	no	no	no	no	6	2	Eligible	1	Censored	1	1	179	178	1	1	1	179	1	1	1	1	1	1	1	1	high income
1593	2005-2006	35652	65	Male	mexican	Married	0.78	less than 9th grade	Minimal	0	no	no	former	35.48	overweight	yes	no	no	no	no	no	no	DM	no	6	1	Eligible	1	Censored	1	1	164	163	1	1	1	164	1	1	1	1	1	1	1	1	low income
1594	2005-2006	35653	38	Male	white	Married	2.33	high school graduate	Minimal	0	no	no	current	30.12	overweight	yes	no	no	no	no	no	no	no	no	2	1	Eligible	1	Censored	1	1	163	161	1	1	1	163	1	1	1	1	1	1	1	1	middle income
1595	2005-2006	35654	56	Female	mexican	Married	2.35	less than 9th grade	Minimal	0	no	no	never	30.6	overweight	no	no	no	no	no	no	no	DM	no	7	2	Eligible	1	Censored	1	1	169	168	1	1	1	169	1	1	1	1	1	1	1	1	middle income
1596	2005-2006	35655	42	Male	white	Widowed	1.9	9-11th grade	Minimal	0	no	no	current	30.25	overweight	no	no	no	no	no	no	no	no	no	8	3	Eligible	1	Censored	1	1	174	173	1	1	1	174	1	1	1	1	1	1	1	1	middle income
1597	2005-2006	35659	53	Female	black	Separated	5	high school graduate	Minimal	0	no	no	former	32.28	overweight	yes	no	no	no	no	no	no	no	no	6	0	Eligible	1	Censored	1	1	159	159	1	1	1	159	1	1	1	1	1	1	1	1	high income
1598	2005-2006	35667	73	Female	white	Married	1.43	some college or AA degree	Mild	1	yes	yes	never	39.93	overweight	yes	yes	yes	yes	yes	yes	no	DM	no	4	1	Eligible	1	Censored	1	1	170	170	1	1	1	170	1	1	1	1	1	1	1	1	middle income
1599	2005-2006	35673	71	Male	white	Married	2.34	some college or AA degree	Minimal	1	no	yes	never	28.36	overweight	yes	yes	no	no	no	no	no	no	no	9	3	Eligible	2	Diseases of heart (I00-I09, I11, I13, I20-I51)	1	1	126	125	2	2	1	126	2	2	2	2	2	2	1	1	middle income
1600	2005-2006	35675	70	Female	white	Married	1.21	high school graduate	Minimal	0	no	no	never	29.52	overweight	yes	no	no	no	no	yes	no	DM	no	7	2	Eligible	1	Censored	1	1	157	157	1	1	1	157	1	1	1	1	1	1	1	1	low income
1601	2005-2006	35676	21	Male	white	Never married	1.29	college graduate or above	Minimal	0	no	no	never	24.89	normal	no	no	no	no	no	no	no	no	no	10	4	Eligible	1	Censored	1	1	172	171	1	1	1	172	1	1	1	1	1	1	1	1	low income
1602	2005-2006	35678	22	Male	white	Never married	0.99	9-11th grade	Minimal	0	no	no	current	25.21	overweight	no	no	no	no	no	no	no	no	no	6	2	Eligible	1	Censored	1	1	177	177	1	1	1	177	1	1	1	1	1	1	1	1	low income
1603	2005-2006	35684	42	Female	white	Married	5	less than 9th grade	Minimal	0	no	no	former	33.67	overweight	yes	no	no	no	no	no	no	no	no	7	3	Eligible	1	Censored	1	1	172	171	1	1	1	172	1	1	1	1	1	1	1	1	high income
1604	2005-2006	35685	51	Male	black	Married	1.72	some college or AA degree	Mild	0	no	no	current	23.99	normal	no	no	no	no	no	yes	no	no	no	8	2	Eligible	1	Censored	1	1	163	161	1	1	1	163	1	1	1	1	1	1	1	1	middle income
1605	2005-2006	35686	54	Female	white	Divorced	0.46	high school graduate	Mild	1	no	no	current	35.12	overweight	yes	yes	yes	no	yes	yes	no	DM	no	1	0	Eligible	2	Diabetes mellitus (E10-E14)	2	1	92	92	1	1	1	92	2	2	1	1	1	1	1	1	low income
1606	2005-2006	35687	70	Female	white	Married	5	college graduate or above	Mild	1	no	yes	former	24.2	normal	yes	yes	yes	yes	no	yes	no	no	no	11	4	Eligible	2	Diseases of heart (I00-I09, I11, I13, I20-I51)	1	2	135	135	2	2	1	135	2	2	2	2	2	2	1	1	high income
1607	2005-2006	35689	71	Female	white	Married	3.18	less than 9th grade	Minimal	0	no	no	never	26.49	overweight	yes	no	no	no	no	no	no	no	no	8	3	Eligible	1	Censored	1	1	178	178	1	1	1	178	1	1	1	1	1	1	1	1	middle income
1608	2005-2006	35690	35	Female	white	Living with partner	5	college graduate or above	Minimal	0	no	no	never	21.97	normal	no	no	no	no	no	no	no	no	no	12	5	Eligible	1	Censored	1	1	171	171	1	1	1	171	1	1	1	1	1	1	1	1	high income
1609	2005-2006	35691	46	Male	black	Living with partner	1.77	9-11th grade	Mild	0	no	no	current	22.1	normal	yes	no	no	no	no	no	no	no	no	7	2	Eligible	1	Censored	1	1	160	159	1	1	1	160	1	1	1	1	1	1	1	1	middle income
1610	2005-2006	35692	23	Female	white	Married	3.79	college graduate or above	Minimal	0	no	no	never	20.35	normal	no	no	no	no	no	no	no	no	no	11	5	Eligible	1	Censored	1	1	164	163	1	1	1	164	1	1	1	1	1	1	1	1	high income
1611	2005-2006	35696	51	Female	mexican	Married	5	college graduate or above	Minimal	0	no	no	never	22.25	normal	yes	no	no	no	no	no	no	no	no	10	4	Eligible	1	Censored	1	1	172	171	1	1	1	172	1	1	1	1	1	1	1	1	high income
1612	2005-2006	35701	40	Male	mexican	Married	3.12	less than 9th grade	Minimal	0	no	no	former	30.75	overweight	yes	no	no	no	no	no	no	no	no	9	3	Eligible	1	Censored	1	1	175	174	1	1	1	175	1	1	1	1	1	1	1	1	middle income
1613	2005-2006	35703	20	Male	white	Never married	2.62	some college or AA degree	Minimal	0	no	no	current	27.14	overweight	no	no	no	no	no	no	no	no	no	8	3	Eligible	1	Censored	1	1	178	177	1	1	1	178	1	1	1	1	1	1	1	1	middle income
1614	2005-2006	35704	29	Female	black	Married	2.08	college graduate or above	Mild	0	no	no	never	30.24	overweight	no	no	no	no	no	no	no	no	no	9	4	Eligible	1	Censored	1	1	176	175	1	1	1	176	1	1	1	1	1	1	1	1	middle income
1615	2005-2006	35708	66	Female	mexican	Divorced	2.04	high school graduate	Minimal	0	no	no	never	30.16	overweight	yes	no	no	no	no	no	no	no	no	5	1	Eligible	1	Censored	1	1	173	172	1	1	1	173	1	1	1	1	1	1	1	1	middle income
1616	2005-2006	35709	45	Female	white	Married	3.1	high school graduate	Minimal	0	no	no	current	31.92	overweight	no	no	no	no	no	no	no	no	no	6	1	Eligible	1	Censored	1	1	163	162	1	1	1	163	1	1	1	1	1	1	1	1	middle income
1617	2005-2006	35713	28	Male	white	Never married	3.43	high school graduate	Minimal	0	no	no	never	20.7	normal	no	no	no	no	no	no	no	no	no	11	4	Eligible	1	Censored	1	1	165	165	1	1	1	165	1	1	1	1	1	1	1	1	middle income
1618	2005-2006	35715	41	Male	mexican	Married	3.1	some college or AA degree	Mild	0	no	no	former	29.19	overweight	no	no	no	no	no	no	no	no	no	6	2	Eligible	1	Censored	1	1	159	158	1	1	1	159	1	1	1	1	1	1	1	1	middle income
1619	2005-2006	35718	77	Female	white	Married	1.87	high school graduate	Moderate	1	yes	yes	never	28.44	overweight	yes	yes	no	no	yes	yes	no	no	no	7	2	Eligible	2	Diseases of heart (I00-I09, I11, I13, I20-I51)	1	2	145	143	2	2	1	145	2	2	2	2	2	2	1	1	middle income
1620	2005-2006	35719	48	Male	black	Married	5	high school graduate	Minimal	0	no	no	former	24.49	normal	no	no	no	no	no	no	no	no	no	11	4	Eligible	1	Censored	1	1	180	178	1	1	1	180	1	1	1	1	1	1	1	1	high income
1621	2005-2006	35722	40	Female	white	Living with partner	0	high school graduate	Mild	1	no	no	current	25.6	overweight	yes	yes	no	yes	no	yes	yes	no	no	5	1	Eligible	1	Censored	1	1	171	171	1	1	1	171	1	1	1	1	1	1	1	1	low income
1622	2005-2006	35724	70	Female	white	Widowed	5	college graduate or above	Moderate	0	no	no	former	30.81	overweight	yes	no	no	no	no	yes	no	DM	no	7	2	Eligible	2	Cerebrovascular diseases (I60-I69)	1	1	144	143	1	2	1	144	2	2	1	1	2	2	1	1	high income
1623	2005-2006	35725	36	Female	black	Living with partner	1.24	high school graduate	Minimal	0	no	no	current	22.96	normal	no	no	no	no	no	no	no	no	no	10	4	Eligible	1	Censored	1	1	171	170	1	1	1	171	1	1	1	1	1	1	1	1	low income
1624	2005-2006	35729	41	Female	white	Never married	1.66	some college or AA degree	Minimal	0	no	no	current	21.79	normal	no	no	no	no	no	yes	no	no	no	8	3	Eligible	1	Censored	1	1	164	163	1	1	1	164	1	1	1	1	1	1	1	1	middle income
1625	2005-2006	35737	77	Female	white	Divorced	3.45	college graduate or above	Minimal	0	no	no	current	29.63	overweight	yes	no	no	no	no	no	no	no	no	5	1	Eligible	1	Censored	1	1	179	178	1	1	1	179	1	1	1	1	1	1	1	1	middle income
1626	2005-2006	35741	30	Male	white	Never married	3.73	high school graduate	Mild	0	no	no	current	40.76	overweight	yes	no	no	no	no	no	no	no	no	3	1	Eligible	2	Accidents (unintentional injuries) (V01-X59, Y85-Y86)	1	1	71	70	1	1	1	71	2	2	1	1	1	1	1	1	high income
1627	2005-2006	35743	40	Male	black	Living with partner	3.13	college graduate or above	Minimal	0	no	no	never	41.13	overweight	no	no	no	no	no	yes	no	no	no	7	2	Eligible	1	Censored	1	1	176	175	1	1	1	176	1	1	1	1	1	1	1	1	middle income
1628	2005-2006	35745	66	Male	black	Married	3.11	9-11th grade	Minimal	0	no	no	current	18.59	normal	yes	no	no	no	no	no	no	no	no	7	2	Eligible	1	Censored	1	1	162	162	1	1	1	162	1	1	1	1	1	1	1	1	middle income
1629	2005-2006	35747	32	Male	mexican	Married	3.63	some college or AA degree	Minimal	0	no	no	never	32.72	overweight	no	no	no	no	no	no	no	no	no	8	3	Eligible	1	Censored	1	1	166	164	1	1	1	166	1	1	1	1	1	1	1	1	high income
1630	2005-2006	35750	33	Male	mexican	Living with partner	1.28	9-11th grade	Minimal	0	no	no	current	26.21	overweight	yes	no	no	no	no	no	no	no	no	6	2	Eligible	1	Censored	1	1	176	174	1	1	1	176	1	1	1	1	1	1	1	1	low income
1631	2005-2006	35751	58	Female	white	Married	4.68	high school graduate	Minimal	0	no	no	never	21.53	normal	no	no	no	no	no	no	no	no	no	8	3	Eligible	1	Censored	1	1	174	173	1	1	1	174	1	1	1	1	1	1	1	1	high income
1632	2005-2006	35755	22	Female	black	Never married	0.88	9-11th grade	Minimal	0	no	no	current	28.16	overweight	no	no	no	no	no	no	no	no	no	7	2	Eligible	1	Censored	1	1	161	161	1	1	1	161	1	1	1	1	1	1	1	1	low income
1633	2005-2006	35760	20	Male	black	Never married	2.09	some college or AA degree	Mild	0	no	no	never	36.4	overweight	no	no	no	no	no	no	no	no	no	9	4	Eligible	1	Censored	1	1	179	178	1	1	1	179	1	1	1	1	1	1	1	1	middle income
1634	2005-2006	35763	46	Male	white	Married	5	some college or AA degree	Minimal	0	no	no	former	28.93	overweight	no	no	no	no	no	no	yes	no	no	11	4	Eligible	1	Censored	1	1	167	166	1	1	1	167	1	1	1	1	1	1	1	1	high income
1635	2005-2006	35764	59	Male	black	Living with partner	5	some college or AA degree	Minimal	0	no	no	never	27.11	overweight	yes	no	no	no	no	no	no	no	no	10	3	Eligible	1	Censored	1	1	170	169	1	1	1	170	1	1	1	1	1	1	1	1	high income
1636	2005-2006	35765	23	Female	white	Separated	4.08	college graduate or above	Minimal	0	no	no	current	22.66	normal	no	no	no	no	no	no	no	no	no	10	5	Eligible	1	Censored	1	1	165	163	1	1	1	165	1	1	1	1	1	1	1	1	high income
1637	2005-2006	35766	68	Male	black	Married	2.18	9-11th grade	Minimal	0	no	no	current	24.56	normal	no	no	no	no	no	no	no	no	no	7	3	Eligible	1	Censored	1	1	164	163	1	1	1	164	1	1	1	1	1	1	1	1	middle income
1638	2005-2006	35770	43	Female	black	Never married	0.93	some college or AA degree	Mild	0	no	no	current	27.5	overweight	yes	no	no	no	no	no	no	no	no	8	3	Eligible	1	Censored	1	1	178	178	1	1	1	178	1	1	1	1	1	1	1	1	low income
1639	2005-2006	35775	42	Female	mexican	Married	3.85	some college or AA degree	Mild	0	no	no	former	31.77	overweight	no	no	no	no	no	no	no	no	no	9	3	Eligible	1	Censored	1	1	174	174	1	1	1	174	1	1	1	1	1	1	1	1	high income
1640	2005-2006	35778	47	Female	white	Married	5	high school graduate	Minimal	0	no	no	former	21.25	normal	no	no	no	no	no	no	no	no	no	9	3	Eligible	1	Censored	1	1	170	169	1	1	1	170	1	1	1	1	1	1	1	1	high income
1641	2005-2006	35781	50	Female	white	Married	5	high school graduate	Moderate	0	no	no	never	24.77	normal	no	no	no	no	no	yes	no	no	no	9	3	Eligible	1	Censored	1	1	165	164	1	1	1	165	1	1	1	1	1	1	1	1	high income
1642	2005-2006	35784	78	Female	mexican	Widowed	0.61	less than 9th grade	Minimal	0	no	no	former	33.42	overweight	no	no	no	no	no	yes	no	DM	no	5	2	Eligible	2	Diabetes mellitus (E10-E14)	2	1	64	62	1	1	1	64	2	2	1	1	1	1	1	1	low income
1643	2005-2006	35785	49	Male	mexican	Married	0.51	less than 9th grade	Minimal	0	no	no	former	23.7	normal	no	no	no	no	no	no	no	DM	no	8	3	Eligible	1	Censored	1	1	174	173	1	1	1	174	1	1	1	1	1	1	1	1	low income
1644	2005-2006	35788	72	Male	white	Married	5	college graduate or above	Minimal	0	no	no	never	28.88	overweight	yes	no	no	no	no	yes	no	no	no	8	3	Eligible	1	Censored	1	1	179	178	1	1	1	179	1	1	1	1	1	1	1	1	high income
1645	2005-2006	35789	21	Male	mexican	Living with partner	3.06	high school graduate	Mild	0	no	no	former	33.07	overweight	no	no	no	no	no	no	no	DM	no	7	2	Eligible	1	Censored	1	1	160	159	1	1	1	160	1	1	1	1	1	1	1	1	middle income
1646	2005-2006	35790	51	Male	black	Married	3.87	high school graduate	Minimal	0	no	no	never	40.64	overweight	no	no	no	no	no	no	no	no	no	6	2	Eligible	1	Censored	1	1	163	162	1	1	1	163	1	1	1	1	1	1	1	1	high income
1647	2005-2006	35793	43	Male	white	Married	4.55	college graduate or above	Minimal	0	no	no	former	26.74	overweight	yes	no	no	no	no	no	no	no	no	7	1	Eligible	1	Censored	1	1	161	160	1	1	1	161	1	1	1	1	1	1	1	1	high income
1648	2005-2006	35796	30	Male	mexican	Never married	1	9-11th grade	Mild	0	no	no	never	26.27	overweight	no	no	no	no	no	no	no	no	no	7	3	Eligible	1	Censored	1	1	168	168	1	1	1	168	1	1	1	1	1	1	1	1	low income
1649	2005-2006	35798	65	Male	white	Married	0.23	high school graduate	Moderate	1	no	no	former	26.08	overweight	yes	yes	no	no	yes	yes	yes	no	no	6	2	Eligible	1	Censored	1	1	177	176	1	1	1	177	1	1	1	1	1	1	1	1	low income
1650	2005-2006	35805	45	Male	black	Living with partner	5	some college or AA degree	Minimal	0	no	no	current	36.31	overweight	yes	no	no	no	no	yes	no	IGT	no	3	1	Eligible	1	Censored	1	1	171	170	1	1	1	171	1	1	1	1	1	1	1	1	high income
1651	2005-2006	35808	50	Female	white	Married	5	college graduate or above	Minimal	0	no	no	never	21.57	normal	no	no	no	no	no	no	no	no	no	13	6	Eligible	1	Censored	1	1	163	162	1	1	1	163	1	1	1	1	1	1	1	1	high income
1652	2005-2006	35809	74	Male	black	Widowed	1.81	9-11th grade	Minimal	1	no	no	former	28.08	overweight	yes	yes	no	yes	no	yes	yes	no	no	8	1	Eligible	2	Diseases of heart (I00-I09, I11, I13, I20-I51)	1	1	166	165	2	2	1	166	2	2	2	2	2	2	1	1	middle income
1653	2005-2006	35818	85	Male	white	Widowed	1.28	high school graduate	Minimal	1	yes	no	former	30.51	overweight	yes	yes	no	yes	yes	no	no	DM	no	4	0	Eligible	2	All other causes (residual)	1	1	11	10	1	1	1	11	2	2	1	1	1	1	1	1	low income
1654	2005-2006	35821	22	Female	other	Never married	1.86	high school graduate	Minimal	0	no	no	never	29.58	overweight	no	no	no	no	no	no	no	no	no	10	4	Eligible	1	Censored	1	1	160	159	1	1	1	160	1	1	1	1	1	1	1	1	middle income
1655	2005-2006	35822	42	Male	white	Married	2.2	some college or AA degree	Minimal	0	no	no	former	34.84	overweight	no	no	no	no	no	no	no	no	no	7	1	Eligible	1	Censored	1	1	158	157	1	1	1	158	1	1	1	1	1	1	1	1	middle income
1656	2005-2006	35826	72	Male	mexican	Married	2.96	9-11th grade	Minimal	0	no	no	former	29.46	overweight	yes	no	no	no	no	no	no	DM	no	7	1	Eligible	1	Censored	1	1	173	172	1	1	1	173	1	1	1	1	1	1	1	1	middle income
1657	2005-2006	35827	53	Male	black	Never married	1.53	9-11th grade	Minimal	0	no	no	former	17.1	low	no	no	no	no	no	no	no	no	no	9	3	Eligible	1	Censored	1	1	175	175	1	1	1	175	1	1	1	1	1	1	1	1	middle income
1658	2005-2006	35829	30	Male	white	Never married	0.56	some college or AA degree	Moderate	1	no	no	never	63.87	overweight	no	yes	no	yes	no	no	no	no	no	7	2	Eligible	1	Censored	1	1	171	170	1	1	1	171	1	1	1	1	1	1	1	1	low income
1659	2005-2006	35832	81	Male	white	Widowed	3.57	college graduate or above	Minimal	1	no	yes	former	28	overweight	no	yes	no	no	no	yes	no	DM	no	5	0	Eligible	2	Cerebrovascular diseases (I60-I69)	1	1	43	41	1	2	1	43	2	2	1	1	2	2	1	1	high income
1660	2005-2006	35833	25	Female	white	Married	3.41	some college or AA degree	Minimal	0	no	no	never	26.68	overweight	no	no	no	no	no	no	no	no	no	7	2	Eligible	1	Censored	1	1	161	159	1	1	1	161	1	1	1	1	1	1	1	1	middle income
1661	2005-2006	35834	28	Male	mexican	Living with partner	0.63	less than 9th grade	Minimal	0	no	no	current	27.66	overweight	no	no	no	no	no	no	no	no	no	7	2	Eligible	1	Censored	1	1	169	169	1	1	1	169	1	1	1	1	1	1	1	1	low income
1662	2005-2006	35838	43	Male	white	Living with partner	3.25	9-11th grade	Minimal	0	no	no	current	32.8	overweight	no	no	no	no	no	no	no	no	no	4	1	Eligible	1	Censored	1	1	157	156	1	1	1	157	1	1	1	1	1	1	1	1	middle income
1663	2005-2006	35846	39	Male	white	Divorced	5	high school graduate	Minimal	0	no	no	never	24.38	normal	no	no	no	no	no	no	no	no	no	12	6	Eligible	1	Censored	1	1	159	159	1	1	1	159	1	1	1	1	1	1	1	1	high income
1664	2005-2006	35851	27	Male	black	Never married	4.36	college graduate or above	Minimal	0	no	no	never	21.49	normal	no	no	no	no	no	no	no	no	no	11	5	Eligible	1	Censored	1	1	178	177	1	1	1	178	1	1	1	1	1	1	1	1	high income
1665	2005-2006	35856	42	Male	other	Married	5	college graduate or above	Minimal	0	no	no	current	30.92	overweight	yes	no	no	no	no	no	no	no	no	4	1	Eligible	1	Censored	1	1	167	167	1	1	1	167	1	1	1	1	1	1	1	1	high income
1666	2005-2006	35858	72	Male	white	Married	3.41	high school graduate	Minimal	0	no	no	former	28.67	overweight	yes	no	no	no	no	no	no	no	no	9	2	Eligible	1	Censored	1	1	171	171	1	1	1	171	1	1	1	1	1	1	1	1	middle income
1667	2005-2006	35863	56	Male	white	Married	3.74	some college or AA degree	Minimal	0	no	no	never	33.18	overweight	yes	no	no	no	no	yes	no	no	no	9	3	Eligible	1	Censored	1	1	170	169	1	1	1	170	1	1	1	1	1	1	1	1	high income
1668	2005-2006	35867	66	Female	white	Married	4.09	high school graduate	Minimal	0	no	no	former	26.39	overweight	no	no	no	no	no	no	yes	no	no	10	3	Eligible	1	Censored	1	1	172	172	1	1	1	172	1	1	1	1	1	1	1	1	high income
1669	2005-2006	35874	51	Male	white	Married	2.18	high school graduate	Minimal	0	no	no	never	26.78	overweight	yes	no	no	no	no	no	no	DM	no	9	3	Eligible	1	Censored	1	1	179	178	1	1	1	179	1	1	1	1	1	1	1	1	middle income
1670	2005-2006	35877	85	Female	mexican	Widowed	1.03	less than 9th grade	Moderate	1	no	no	never	19.07	normal	yes	yes	no	no	yes	no	no	DM	no	5	2	Eligible	2	All other causes (residual)	1	1	3	2	1	1	1	3	2	2	1	1	1	1	1	1	low income
1671	2005-2006	35880	51	Female	white	Married	0.94	some college or AA degree	Mild	0	no	no	current	34.9	overweight	yes	no	no	no	no	no	no	no	no	4	1	Eligible	1	Censored	1	1	161	160	1	1	1	161	1	1	1	1	1	1	1	1	low income
1672	2005-2006	35881	24	Female	mexican	Married	1.37	high school graduate	Minimal	0	no	no	former	22.14	normal	no	no	no	no	no	no	no	no	no	10	3	Eligible	1	Censored	1	1	173	172	1	1	1	173	1	1	1	1	1	1	1	1	middle income
1673	2005-2006	35882	76	Female	black	Separated	0.7	9-11th grade	Minimal	0	no	no	current	20.31	normal	yes	no	no	no	no	no	no	DM	no	7	3	Eligible	2	Diseases of heart (I00-I09, I11, I13, I20-I51)	1	1	47	46	2	2	1	47	2	2	2	2	2	2	1	1	low income
1674	2005-2006	35884	60	Male	white	Married	1.89	less than 9th grade	Minimal	1	yes	yes	former	42.46	overweight	yes	yes	yes	yes	no	no	no	DM	no	3	0	Eligible	1	Censored	1	1	156	156	1	1	1	156	1	1	1	1	1	1	1	1	middle income
1675	2005-2006	35887	73	Male	white	Married	5	college graduate or above	Minimal	1	no	yes	never	27.58	overweight	no	yes	no	no	no	no	no	IGT	no	9	2	Eligible	1	Censored	1	1	164	163	1	1	1	164	1	1	1	1	1	1	1	1	high income
1676	2005-2006	35888	49	Male	mexican	Divorced	0.46	less than 9th grade	Minimal	0	no	no	current	26.55	overweight	no	no	no	no	no	no	no	no	no	5	1	Eligible	1	Censored	1	1	172	172	1	1	1	172	1	1	1	1	1	1	1	1	low income
1677	2005-2006	35896	34	Female	white	Married	1.98	9-11th grade	Minimal	0	no	no	former	38.18	overweight	no	no	no	no	no	no	no	DM	no	7	2	Eligible	1	Censored	1	1	178	177	1	1	1	178	1	1	1	1	1	1	1	1	middle income
1678	2005-2006	35897	41	Male	white	Married	3.75	high school graduate	Mild	0	no	no	former	38.86	overweight	yes	no	no	no	no	no	no	no	no	6	1	Eligible	1	Censored	1	1	157	156	1	1	1	157	1	1	1	1	1	1	1	1	high income
1679	2005-2006	35902	50	Female	mexican	Married	3.41	less than 9th grade	Mild	0	no	no	never	38.1	overweight	yes	no	no	no	no	no	no	IGT	no	7	3	Eligible	1	Censored	1	1	164	163	1	1	1	164	1	1	1	1	1	1	1	1	middle income
1680	2005-2006	35904	64	Female	black	Never married	2.5	9-11th grade	Minimal	1	no	no	former	32.59	overweight	yes	yes	no	no	yes	yes	no	DM	no	1	0	Eligible	1	Censored	1	1	167	166	1	1	1	167	1	1	1	1	1	1	1	1	middle income
1681	2005-2006	35907	85	Male	white	Separated	4.08	some college or AA degree	Minimal	1	no	yes	never	20.89	normal	no	yes	no	yes	no	yes	no	no	no	9	4	Eligible	2	Diseases of heart (I00-I09, I11, I13, I20-I51)	1	1	75	74	2	2	1	75	2	2	2	2	2	2	1	1	high income
1682	2005-2006	35908	72	Male	white	Married	3.79	some college or AA degree	Minimal	0	no	no	former	29.65	overweight	yes	no	no	no	no	yes	no	no	no	7	2	Eligible	2	Malignant neoplasms (C00-C97)	1	1	149	148	1	1	2	149	2	2	1	1	1	1	2	2	high income
1683	2005-2006	35910	38	Male	black	Married	2.12	high school graduate	Minimal	0	no	no	current	20.48	normal	no	no	no	no	no	no	no	no	no	9	4	Eligible	1	Censored	1	1	175	174	1	1	1	175	1	1	1	1	1	1	1	1	middle income
1684	2005-2006	35915	30	Male	black	Married	0.56	9-11th grade	Minimal	0	no	no	never	31.29	overweight	yes	no	no	no	no	no	no	no	no	9	4	Eligible	1	Censored	1	1	172	170	1	1	1	172	1	1	1	1	1	1	1	1	low income
1685	2005-2006	35919	30	Male	mexican	Never married	0.7	less than 9th grade	Minimal	0	no	no	never	20.21	normal	no	no	no	no	no	no	no	no	no	10	4	Eligible	1	Censored	1	1	169	169	1	1	1	169	1	1	1	1	1	1	1	1	low income
1686	2005-2006	35927	50	Female	white	Married	5	high school graduate	Minimal	0	no	no	never	28.8	overweight	no	no	no	no	no	no	no	IGT	no	10	4	Eligible	1	Censored	1	1	171	171	1	1	1	171	1	1	1	1	1	1	1	1	high income
1687	2005-2006	35928	62	Female	white	Married	5	some college or AA degree	Minimal	0	no	no	former	26.12	overweight	no	no	no	no	no	no	no	no	no	11	4	Eligible	1	Censored	1	1	177	176	1	1	1	177	1	1	1	1	1	1	1	1	high income
1688	2005-2006	35935	21	Female	other	Never married	4.5	9-11th grade	Minimal	0	no	no	never	31.06	overweight	no	no	no	no	no	no	no	no	no	9	4	Eligible	1	Censored	1	1	175	174	1	1	1	175	1	1	1	1	1	1	1	1	high income
1689	2005-2006	35936	62	Male	black	Divorced	3.2	high school graduate	Minimal	0	no	no	current	24.11	normal	yes	no	no	no	no	yes	no	no	no	6	2	Eligible	2	Diseases of heart (I00-I09, I11, I13, I20-I51)	1	2	9	8	2	2	1	9	2	2	2	2	2	2	1	1	middle income
1690	2005-2006	35937	54	Female	other	Married	1.14	less than 9th grade	Minimal	0	no	no	never	29.52	overweight	yes	no	no	no	no	yes	no	DM	no	7	2	Eligible	1	Censored	1	1	169	169	1	1	1	169	1	1	1	1	1	1	1	1	low income
1691	2005-2006	35941	51	Female	white	Married	2.98	high school graduate	Minimal	0	no	no	former	41.75	overweight	yes	no	no	no	no	yes	no	no	no	6	1	Eligible	1	Censored	1	1	162	161	1	1	1	162	1	1	1	1	1	1	1	1	middle income
1692	2005-2006	35942	25	Male	white	Living with partner	2.65	college graduate or above	Mild	0	no	no	former	21.65	normal	no	no	no	no	no	no	no	no	no	11	4	Eligible	1	Censored	1	1	175	174	1	1	1	175	1	1	1	1	1	1	1	1	middle income
1693	2005-2006	35947	60	Female	mexican	Married	0.39	less than 9th grade	Minimal	0	no	no	never	28.65	overweight	no	no	no	no	no	no	no	no	no	9	3	Eligible	1	Censored	1	1	158	157	1	1	1	158	1	1	1	1	1	1	1	1	low income
1694	2005-2006	35955	42	Female	black	Separated	3.56	9-11th grade	Minimal	0	no	no	never	32.36	overweight	no	no	no	no	no	yes	no	no	no	8	4	Eligible	1	Censored	1	1	158	158	1	1	1	158	1	1	1	1	1	1	1	1	high income
1695	2005-2006	35956	37	Female	black	Divorced	3.11	9-11th grade	Minimal	0	no	no	never	38.81	overweight	no	no	no	no	no	no	no	no	no	6	2	Eligible	1	Censored	1	1	162	162	1	1	1	162	1	1	1	1	1	1	1	1	middle income
1696	2005-2006	35957	59	Female	white	Divorced	1.33	9-11th grade	Mild	0	no	no	current	33.1	overweight	yes	no	no	no	no	yes	no	no	yes	4	1	Eligible	2	Chronic lower respiratory diseases (J40-J47)	1	1	78	77	1	1	1	78	2	2	1	1	1	1	1	1	middle income
1697	2005-2006	35958	63	Male	white	Married	4.17	some college or AA degree	Minimal	0	no	no	current	31.1	overweight	no	no	no	no	no	no	no	no	no	5	1	Eligible	1	Censored	1	1	174	173	1	1	1	174	1	1	1	1	1	1	1	1	high income
1698	2005-2006	35959	43	Female	other	Married	5	college graduate or above	Mild	0	no	no	current	27.27	overweight	no	no	no	no	no	yes	no	no	no	7	2	Eligible	1	Censored	1	1	167	166	1	1	1	167	1	1	1	1	1	1	1	1	high income
1699	2005-2006	35960	22	Female	white	Married	1.86	high school graduate	Minimal	0	no	no	current	33.14	overweight	no	no	no	no	no	no	no	no	no	7	3	Eligible	1	Censored	1	1	174	174	1	1	1	174	1	1	1	1	1	1	1	1	middle income
1700	2005-2006	35961	66	Male	white	Widowed	4.39	high school graduate	Minimal	0	no	no	never	25.85	overweight	yes	no	no	no	no	yes	no	no	no	5	1	Eligible	1	Censored	1	1	162	162	1	1	1	162	1	1	1	1	1	1	1	1	high income
1701	2005-2006	35963	74	Female	mexican	Widowed	1.57	less than 9th grade	Minimal	0	no	no	never	25.09	overweight	yes	no	no	no	no	no	no	DM	no	4	1	Eligible	1	Censored	1	1	160	159	1	1	1	160	1	1	1	1	1	1	1	1	middle income
1702	2005-2006	35972	61	Male	white	Married	1.95	some college or AA degree	Minimal	0	no	no	former	31.78	overweight	yes	no	no	no	no	yes	no	DM	no	5	1	Eligible	1	Censored	1	1	163	161	1	1	1	163	1	1	1	1	1	1	1	1	middle income
1703	2005-2006	35976	59	Female	white	Married	5	high school graduate	Minimal	0	no	no	never	27.29	overweight	yes	no	no	no	no	no	no	no	no	8	3	Eligible	1	Censored	1	1	161	161	1	1	1	161	1	1	1	1	1	1	1	1	high income
1704	2005-2006	35977	66	Male	white	Married	4.82	high school graduate	Minimal	0	no	no	former	29.21	overweight	yes	no	no	no	no	no	no	no	no	10	3	Eligible	1	Censored	1	1	171	171	1	1	1	171	1	1	1	1	1	1	1	1	high income
1705	2005-2006	35980	54	Female	white	Divorced	5	college graduate or above	Minimal	0	no	no	never	22.48	normal	yes	no	no	no	no	no	no	no	no	11	4	Eligible	1	Censored	1	1	169	168	1	1	1	169	1	1	1	1	1	1	1	1	high income
1706	2005-2006	35982	59	Female	white	Divorced	5	some college or AA degree	Minimal	0	no	no	never	27.03	overweight	yes	no	no	no	no	no	no	no	no	8	3	Eligible	1	Censored	1	1	169	168	1	1	1	169	1	1	1	1	1	1	1	1	high income
1707	2005-2006	35983	67	Female	white	Married	5	college graduate or above	Minimal	0	no	no	never	23.38	normal	yes	no	no	no	no	yes	no	no	no	10	4	Eligible	1	Censored	1	1	178	178	1	1	1	178	1	1	1	1	1	1	1	1	high income
1708	2005-2006	35989	30	Male	white	Married	2.31	high school graduate	Mild	0	no	no	never	32.88	overweight	yes	no	no	no	no	no	no	no	no	5	2	Eligible	2	Accidents (unintentional injuries) (V01-X59, Y85-Y86)	1	1	77	76	1	1	1	77	2	2	1	1	1	1	1	1	middle income
1709	2005-2006	36002	33	Male	white	Married	2.21	high school graduate	Minimal	0	no	no	current	30.83	overweight	no	no	no	no	no	no	no	no	no	6	2	Eligible	1	Censored	1	1	157	156	1	1	1	157	1	1	1	1	1	1	1	1	middle income
1710	2005-2006	36004	40	Female	mexican	Married	3.98	college graduate or above	Minimal	0	no	no	never	22.75	normal	no	no	no	no	no	no	no	no	no	12	5	Eligible	1	Censored	1	1	165	164	1	1	1	165	1	1	1	1	1	1	1	1	high income
1711	2005-2006	36005	20	Male	white	Never married	1.02	some college or AA degree	Minimal	0	no	no	never	23.31	normal	no	no	no	no	no	no	no	no	no	10	4	Eligible	1	Censored	1	1	172	171	1	1	1	172	1	1	1	1	1	1	1	1	low income
1712	2005-2006	36006	25	Female	white	Never married	2.94	some college or AA degree	Minimal	0	no	no	never	26.74	overweight	no	no	no	no	no	no	no	no	no	12	5	Eligible	1	Censored	1	1	170	168	1	1	1	170	1	1	1	1	1	1	1	1	middle income
1713	2005-2006	36007	45	Female	white	Divorced	5	some college or AA degree	Mild	0	no	no	former	25.14	overweight	no	no	no	no	no	no	no	no	no	8	3	Eligible	1	Censored	1	1	175	174	1	1	1	175	1	1	1	1	1	1	1	1	high income
1714	2005-2006	36011	43	Female	black	Divorced	2.54	college graduate or above	Minimal	0	no	no	never	27.28	overweight	no	no	no	no	no	no	no	no	no	11	4	Eligible	1	Censored	1	1	177	176	1	1	1	177	1	1	1	1	1	1	1	1	middle income
1715	2005-2006	36014	49	Male	other	Married	3.5	9-11th grade	Minimal	0	no	no	former	25.35	overweight	no	no	no	no	no	no	no	no	no	9	2	Eligible	1	Censored	1	1	167	166	1	1	1	167	1	1	1	1	1	1	1	1	high income
1716	2005-2006	36015	22	Female	white	Never married	2.72	college graduate or above	Moderately severe	0	no	no	never	22.88	normal	no	no	no	no	no	no	no	no	no	11	5	Eligible	1	Censored	1	1	175	175	1	1	1	175	1	1	1	1	1	1	1	1	middle income
1717	2005-2006	36018	27	Female	mexican	Never married	1.31	some college or AA degree	Minimal	0	no	no	current	22.71	normal	no	no	no	no	no	no	no	no	no	8	4	Eligible	1	Censored	1	1	164	163	1	1	1	164	1	1	1	1	1	1	1	1	middle income
1718	2005-2006	36020	82	Female	white	Widowed	2.55	high school graduate	Minimal	0	no	no	never	24.56	normal	no	no	no	no	no	yes	no	no	no	9	3	Eligible	1	Censored	1	1	171	171	1	1	1	171	1	1	1	1	1	1	1	1	middle income
1719	2005-2006	36024	50	Female	white	Divorced	5	college graduate or above	Minimal	0	no	no	never	34.34	overweight	no	no	no	no	no	no	no	no	no	8	3	Eligible	1	Censored	1	1	170	169	1	1	1	170	1	1	1	1	1	1	1	1	high income
1720	2005-2006	36036	55	Female	mexican	Never married	1.24	9-11th grade	Moderately severe	0	no	no	never	31.45	overweight	yes	no	no	no	no	no	no	no	no	6	2	Eligible	1	Censored	1	1	173	172	1	1	1	173	1	1	1	1	1	1	1	1	low income
1721	2005-2006	36038	55	Male	white	Never married	5	college graduate or above	Mild	0	no	no	never	43.23	overweight	yes	no	no	no	no	yes	no	IGT	no	6	1	Eligible	1	Censored	1	1	167	166	1	1	1	167	1	1	1	1	1	1	1	1	high income
1722	2005-2006	36040	28	Female	mexican	Never married	1.07	some college or AA degree	Minimal	0	no	no	never	28.78	overweight	no	no	no	no	no	no	no	no	no	11	5	Eligible	1	Censored	1	1	166	165	1	1	1	166	1	1	1	1	1	1	1	1	low income
1723	2005-2006	36045	20	Female	white	Never married	5	some college or AA degree	Minimal	0	no	no	current	25.86	overweight	no	no	no	no	no	no	no	no	no	10	4	Eligible	1	Censored	1	1	172	171	1	1	1	172	1	1	1	1	1	1	1	1	high income
1724	2005-2006	36047	47	Male	mexican	Married	0.6	less than 9th grade	Minimal	0	no	no	never	26.56	overweight	no	no	no	no	no	no	no	no	no	11	5	Eligible	1	Censored	1	1	167	166	1	1	1	167	1	1	1	1	1	1	1	1	low income
1725	2005-2006	36048	82	Male	white	Married	5	some college or AA degree	Minimal	0	no	no	former	25.13	overweight	no	no	no	no	no	yes	no	no	no	9	2	Eligible	2	Diseases of heart (I00-I09, I11, I13, I20-I51)	1	1	73	72	2	2	1	73	2	2	2	2	2	2	1	1	high income
1726	2005-2006	36050	31	Male	white	Married	5	some college or AA degree	Minimal	0	no	no	current	28.88	overweight	yes	no	no	no	no	no	no	DM	no	5	1	Eligible	1	Censored	1	1	164	163	1	1	1	164	1	1	1	1	1	1	1	1	high income
1727	2005-2006	36052	58	Male	white	Married	5	college graduate or above	Minimal	1	no	yes	former	31.08	overweight	no	yes	no	no	no	no	no	no	no	7	1	Eligible	1	Censored	1	1	163	163	1	1	1	163	1	1	1	1	1	1	1	1	high income
1728	2005-2006	36056	25	Male	white	Never married	0.1	some college or AA degree	Minimal	0	no	no	former	22.28	normal	no	no	no	no	no	no	no	no	no	10	4	Eligible	1	Censored	1	1	177	176	1	1	1	177	1	1	1	1	1	1	1	1	low income
1729	2005-2006	36057	58	Male	mexican	Married	0.78	high school graduate	Moderate	0	no	no	current	31.6	overweight	no	no	no	no	no	yes	no	DM	no	3	0	Eligible	1	Censored	1	1	173	172	1	1	1	173	1	1	1	1	1	1	1	1	low income
1730	2005-2006	36058	69	Female	black	Widowed	1.2	9-11th grade	Minimal	0	no	no	never	41.61	overweight	yes	no	no	no	no	yes	no	no	no	6	2	Eligible	1	Censored	1	1	157	157	1	1	1	157	1	1	1	1	1	1	1	1	low income
1731	2005-2006	36059	37	Male	mexican	Married	1.24	high school graduate	Moderate	0	no	no	never	32.37	overweight	no	no	no	no	no	no	no	no	no	7	2	Eligible	1	Censored	1	1	173	172	1	1	1	173	1	1	1	1	1	1	1	1	low income
1732	2005-2006	36060	30	Male	white	Married	5	college graduate or above	Minimal	0	no	no	current	24.48	normal	no	no	no	no	no	no	no	no	no	10	5	Eligible	1	Censored	1	1	178	177	1	1	1	178	1	1	1	1	1	1	1	1	high income
1733	2005-2006	36061	22	Female	other	Never married	4.42	college graduate or above	Minimal	0	no	no	never	18.1	low	no	no	no	no	no	no	no	no	no	11	5	Eligible	1	Censored	1	1	165	165	1	1	1	165	1	1	1	1	1	1	1	1	high income
1734	2005-2006	36062	27	Female	black	Never married	4.7	some college or AA degree	Minimal	0	no	no	never	27.51	overweight	no	no	no	no	no	no	no	no	no	10	4	Eligible	1	Censored	1	1	163	163	1	1	1	163	1	1	1	1	1	1	1	1	high income
1735	2005-2006	36065	55	Female	white	Married	5	some college or AA degree	Minimal	0	no	no	never	23.07	normal	no	no	no	no	no	no	no	no	no	8	2	Eligible	1	Censored	1	1	172	171	1	1	1	172	1	1	1	1	1	1	1	1	high income
1736	2005-2006	36066	84	Male	white	Married	1.21	some college or AA degree	Minimal	0	no	no	never	23.24	normal	yes	no	no	no	no	yes	no	no	no	9	3	Eligible	1	Censored	1	1	174	173	1	1	1	174	1	1	1	1	1	1	1	1	low income
1737	2005-2006	36069	40	Female	black	Married	3.62	college graduate or above	Minimal	0	no	no	never	19.14	normal	no	no	no	no	no	no	no	no	no	11	5	Eligible	1	Censored	1	1	180	179	1	1	1	180	1	1	1	1	1	1	1	1	high income
1738	2005-2006	36070	42	Male	black	Living with partner	0.23	9-11th grade	Minimal	0	no	no	current	33.07	overweight	no	no	no	no	no	no	no	no	no	6	2	Eligible	1	Censored	1	1	175	174	1	1	1	175	1	1	1	1	1	1	1	1	low income
1739	2005-2006	36074	70	Male	other	Married	3.7	college graduate or above	Minimal	0	no	no	never	24.2	normal	no	no	no	no	no	yes	no	no	no	10	4	Eligible	1	Censored	1	1	173	172	1	1	1	173	1	1	1	1	1	1	1	1	high income
1740	2005-2006	36075	59	Male	black	Married	1.63	9-11th grade	Minimal	1	no	yes	never	35.35	overweight	yes	yes	no	yes	no	yes	no	DM	no	3	1	Eligible	1	Censored	1	1	170	169	1	1	1	170	1	1	1	1	1	1	1	1	middle income
1741	2005-2006	36076	37	Female	white	Married	5	college graduate or above	Minimal	0	no	no	never	16.71	low	no	no	no	no	no	no	no	no	no	12	5	Eligible	1	Censored	1	1	158	157	1	1	1	158	1	1	1	1	1	1	1	1	high income
1742	2005-2006	36077	72	Female	white	Married	1.22	high school graduate	Minimal	0	no	no	never	27.83	overweight	no	no	no	no	no	no	no	no	no	10	3	Eligible	1	Censored	1	1	178	177	1	1	1	178	1	1	1	1	1	1	1	1	low income
1743	2005-2006	36085	62	Female	black	Widowed	5	9-11th grade	Minimal	1	no	no	never	32.88	overweight	yes	yes	no	no	yes	yes	no	DM	no	6	2	Eligible	1	Censored	1	1	172	172	1	1	1	172	1	1	1	1	1	1	1	1	high income
1744	2005-2006	36087	54	Male	white	Married	2.12	9-11th grade	Minimal	0	no	no	current	31.56	overweight	no	no	no	no	no	no	no	no	no	4	0	Eligible	2	Malignant neoplasms (C00-C97)	1	1	144	143	1	1	2	144	2	2	1	1	1	1	2	2	middle income
1745	2005-2006	36090	30	Female	mexican	Living with partner	0.7	less than 9th grade	Minimal	0	no	no	never	31.47	overweight	yes	no	no	no	no	no	no	no	no	8	2	Eligible	1	Censored	1	1	169	169	1	1	1	169	1	1	1	1	1	1	1	1	low income
1746	2005-2006	36091	56	Female	black	Separated	3.9	some college or AA degree	Mild	0	no	no	never	23.74	normal	no	no	no	no	no	no	no	no	no	7	3	Eligible	1	Censored	1	1	178	177	1	1	1	178	1	1	1	1	1	1	1	1	high income
1747	2005-2006	36092	21	Male	black	Married	0.21	some college or AA degree	Minimal	0	no	no	never	24.2	normal	no	no	no	no	no	no	no	no	no	11	5	Eligible	1	Censored	1	1	176	176	1	1	1	176	1	1	1	1	1	1	1	1	low income
1748	2005-2006	36093	31	Male	white	Married	3.42	college graduate or above	Minimal	0	no	no	never	29.91	overweight	no	no	no	no	no	no	no	IGT	no	11	4	Eligible	1	Censored	1	1	158	157	1	1	1	158	1	1	1	1	1	1	1	1	middle income
1749	2005-2006	36095	24	Female	white	Never married	3.03	some college or AA degree	Minimal	0	no	no	never	23.53	normal	no	no	no	no	no	no	no	no	no	8	3	Eligible	1	Censored	1	1	165	164	1	1	1	165	1	1	1	1	1	1	1	1	middle income
1750	2005-2006	36100	80	Female	white	Widowed	0.75	high school graduate	Minimal	1	no	no	never	29.6	overweight	no	yes	no	yes	no	no	no	no	no	6	1	Eligible	2	All other causes (residual)	1	1	11	10	1	1	1	11	2	2	1	1	1	1	1	1	low income
1751	2005-2006	36101	43	Female	white	Married	1.71	some college or AA degree	Minimal	0	no	no	former	33.58	overweight	no	no	no	no	no	no	no	no	no	7	2	Eligible	1	Censored	1	1	178	177	1	1	1	178	1	1	1	1	1	1	1	1	middle income
1752	2005-2006	36104	22	Female	black	Never married	2.64	some college or AA degree	Minimal	0	no	no	never	36.26	overweight	no	no	no	no	no	no	no	no	no	10	4	Eligible	1	Censored	1	1	162	160	1	1	1	162	1	1	1	1	1	1	1	1	middle income
1753	2005-2006	36105	38	Female	mexican	Separated	0.3	less than 9th grade	Minimal	0	no	no	never	33.27	overweight	no	no	no	no	no	no	no	no	no	8	3	Eligible	1	Censored	1	1	168	168	1	1	1	168	1	1	1	1	1	1	1	1	low income
1754	2005-2006	36108	76	Male	mexican	Widowed	0.27	less than 9th grade	Minimal	1	no	yes	never	27.46	overweight	no	yes	yes	no	no	no	no	no	yes	8	2	Eligible	2	All other causes (residual)	1	1	87	86	1	1	1	87	2	2	1	1	1	1	1	1	low income
1755	2005-2006	36112	74	Female	white	Widowed	1.55	high school graduate	Minimal	0	no	no	current	31.62	overweight	yes	no	no	no	no	yes	no	DM	no	3	0	Eligible	1	Censored	1	1	178	176	1	1	1	178	1	1	1	1	1	1	1	1	middle income
1756	2005-2006	36115	24	Male	mexican	Married	2.25	9-11th grade	Minimal	0	no	no	never	20.69	normal	no	no	no	no	no	no	no	no	no	12	6	Eligible	1	Censored	1	1	169	169	1	1	1	169	1	1	1	1	1	1	1	1	middle income
1757	2005-2006	36116	45	Male	mexican	Married	1	high school graduate	Minimal	0	no	no	former	33.15	overweight	no	no	no	no	no	no	no	no	no	5	0	Eligible	1	Censored	1	1	157	156	1	1	1	157	1	1	1	1	1	1	1	1	low income
1758	2005-2006	36117	35	Male	mexican	Married	0.89	9-11th grade	Minimal	0	no	no	never	53.76	overweight	no	no	no	no	no	yes	no	no	no	7	2	Eligible	1	Censored	1	1	160	159	1	1	1	160	1	1	1	1	1	1	1	1	low income
1759	2005-2006	36119	83	Male	other	Married	0.98	high school graduate	Minimal	1	no	no	former	29.24	overweight	yes	yes	no	no	yes	no	no	DM	no	7	1	Eligible	2	Diseases of heart (I00-I09, I11, I13, I20-I51)	1	1	122	122	2	2	1	122	2	2	2	2	2	2	1	1	low income
1760	2005-2006	36123	26	Male	white	Never married	3.27	college graduate or above	Minimal	0	no	no	never	23.4	normal	no	no	no	no	no	no	no	no	no	11	5	Eligible	1	Censored	1	1	172	171	1	1	1	172	1	1	1	1	1	1	1	1	middle income
1761	2005-2006	36129	68	Female	black	Divorced	2.55	some college or AA degree	Minimal	0	no	no	former	34.17	overweight	yes	no	no	no	no	no	no	no	no	6	1	Eligible	1	Censored	1	1	173	173	1	1	1	173	1	1	1	1	1	1	1	1	middle income
1762	2005-2006	36132	48	Female	white	Married	5	some college or AA degree	Minimal	0	no	no	never	36.8	overweight	no	no	no	no	no	no	no	no	no	8	2	Eligible	1	Censored	1	1	178	177	1	1	1	178	1	1	1	1	1	1	1	1	high income
1763	2005-2006	36133	43	Female	black	Married	5	college graduate or above	Minimal	0	no	no	never	34.59	overweight	no	no	no	no	no	no	no	no	no	10	4	Eligible	1	Censored	1	1	172	171	1	1	1	172	1	1	1	1	1	1	1	1	high income
1764	2005-2006	36134	44	Female	black	Never married	1.81	some college or AA degree	Minimal	0	no	no	never	34.89	overweight	no	no	no	no	no	no	no	no	no	9	3	Eligible	1	Censored	1	1	177	175	1	1	1	177	1	1	1	1	1	1	1	1	middle income
1765	2005-2006	36138	30	Female	mexican	Never married	3.41	some college or AA degree	Minimal	0	no	no	never	31.67	overweight	no	no	no	no	no	no	no	IGT	no	8	4	Eligible	1	Censored	1	1	164	163	1	1	1	164	1	1	1	1	1	1	1	1	middle income
1766	2005-2006	36140	61	Male	white	Married	2.18	some college or AA degree	Minimal	0	no	no	former	30.53	overweight	yes	no	no	no	no	no	no	IGT	no	7	2	Eligible	1	Censored	1	1	163	163	1	1	1	163	1	1	1	1	1	1	1	1	middle income
1767	2005-2006	36143	32	Female	white	Never married	1.12	high school graduate	Minimal	0	no	no	never	28.16	overweight	no	no	no	no	no	no	no	no	no	9	4	Eligible	1	Censored	1	1	157	156	1	1	1	157	1	1	1	1	1	1	1	1	low income
1768	2005-2006	36147	79	Female	white	Widowed	1.33	high school graduate	Minimal	0	no	no	never	28.5	overweight	yes	no	no	no	no	no	no	no	no	6	2	Eligible	2	Nephritis, nephrotic syndrome and nephrosis (N00-N07, N17-N19, N25-N27)	1	1	134	133	1	1	1	134	2	2	1	1	1	1	1	1	middle income
1769	2005-2006	36148	44	Male	black	Married	1.81	high school graduate	Minimal	0	no	no	current	40.65	overweight	yes	no	no	no	no	no	no	no	no	5	2	Eligible	1	Censored	1	1	160	160	1	1	1	160	1	1	1	1	1	1	1	1	middle income
1770	2005-2006	36149	38	Female	black	Married	0.32	9-11th grade	Mild	0	no	no	never	43.31	overweight	yes	no	no	no	no	yes	no	DM	no	4	1	Eligible	1	Censored	1	1	160	160	1	1	1	160	1	1	1	1	1	1	1	1	low income
1771	2005-2006	36150	26	Male	white	Married	5	some college or AA degree	Minimal	0	no	no	former	31.22	overweight	no	no	no	no	no	no	no	no	no	7	2	Eligible	1	Censored	1	1	163	162	1	1	1	163	1	1	1	1	1	1	1	1	high income
1772	2005-2006	36155	53	Female	black	Separated	4.49	some college or AA degree	Minimal	0	no	no	never	45.07	overweight	yes	no	no	no	no	yes	no	IGT	no	6	2	Eligible	1	Censored	1	1	180	179	1	1	1	180	1	1	1	1	1	1	1	1	high income
1773	2005-2006	36159	65	Male	black	Married	2.04	less than 9th grade	Minimal	1	yes	no	never	31.54	overweight	yes	yes	no	no	yes	no	no	DM	no	4	1	Eligible	2	Cerebrovascular diseases (I60-I69)	1	1	144	143	1	2	1	144	2	2	1	1	2	2	1	1	middle income
1774	2005-2006	36160	47	Female	white	Married	2.83	some college or AA degree	Minimal	0	no	no	never	39.04	overweight	yes	no	no	no	no	no	no	no	no	9	4	Eligible	1	Censored	1	1	157	156	1	1	1	157	1	1	1	1	1	1	1	1	middle income
1775	2005-2006	36164	46	Male	white	Married	5	some college or AA degree	Minimal	0	no	no	never	28.14	overweight	no	no	no	no	no	yes	no	no	no	12	5	Eligible	1	Censored	1	1	167	166	1	1	1	167	1	1	1	1	1	1	1	1	high income
1776	2005-2006	36169	51	Male	white	Married	5	some college or AA degree	Minimal	0	no	no	never	31	overweight	no	no	no	no	no	no	no	no	no	7	2	Eligible	1	Censored	1	1	179	178	1	1	1	179	1	1	1	1	1	1	1	1	high income
1777	2005-2006	36171	45	Female	white	Married	3.63	some college or AA degree	Moderate	0	no	no	never	27.69	overweight	no	no	no	no	no	no	no	no	no	10	4	Eligible	1	Censored	1	1	158	158	1	1	1	158	1	1	1	1	1	1	1	1	high income
1778	2005-2006	36176	41	Female	white	Living with partner	0.2	high school graduate	Moderate	1	no	no	current	39.6	overweight	yes	yes	yes	no	no	yes	no	no	no	6	3	Eligible	2	All other causes (residual)	1	1	79	78	1	1	1	79	2	2	1	1	1	1	1	1	low income
1779	2005-2006	36179	49	Male	mexican	Married	0.79	9-11th grade	Mild	0	no	no	former	26.64	overweight	no	no	no	no	no	no	no	no	no	7	0	Eligible	1	Censored	1	1	173	172	1	1	1	173	1	1	1	1	1	1	1	1	low income
1780	2005-2006	36184	59	Female	white	Married	4.92	college graduate or above	Minimal	0	no	no	never	31.3	overweight	yes	no	no	no	no	no	no	DM	no	6	1	Eligible	1	Censored	1	1	171	171	1	1	1	171	1	1	1	1	1	1	1	1	high income
1781	2005-2006	36186	22	Male	other	Never married	1.75	9-11th grade	Mild	0	no	no	never	21.86	normal	no	no	no	no	no	no	no	no	no	12	5	Eligible	1	Censored	1	1	167	167	1	1	1	167	1	1	1	1	1	1	1	1	middle income
1782	2005-2006	36190	59	Male	white	Married	4.17	college graduate or above	Minimal	0	no	no	former	36.46	overweight	yes	no	no	no	no	no	no	no	no	8	2	Eligible	1	Censored	1	1	169	168	1	1	1	169	1	1	1	1	1	1	1	1	high income
1783	2005-2006	36193	54	Male	other	Married	1.86	some college or AA degree	Minimal	0	no	no	former	38.49	overweight	no	no	no	no	no	yes	no	no	no	7	2	Eligible	1	Censored	1	1	160	159	1	1	1	160	1	1	1	1	1	1	1	1	middle income
1784	2005-2006	36194	46	Female	white	Married	5	high school graduate	Minimal	0	no	no	never	40.8	overweight	yes	no	no	no	no	no	no	DM	no	6	1	Eligible	1	Censored	1	1	166	164	1	1	1	166	1	1	1	1	1	1	1	1	high income
1785	2005-2006	36197	60	Female	black	Divorced	1.22	9-11th grade	Mild	0	no	no	current	26.45	overweight	no	no	no	no	no	no	no	no	no	4	0	Eligible	2	Diseases of heart (I00-I09, I11, I13, I20-I51)	1	1	163	162	2	2	1	163	2	2	2	2	2	2	1	1	low income
1786	2005-2006	36200	32	Male	white	Married	3.61	some college or AA degree	Minimal	0	no	no	never	24.88	normal	no	no	no	no	no	no	no	no	no	9	3	Eligible	1	Censored	1	1	171	170	1	1	1	171	1	1	1	1	1	1	1	1	high income
1787	2005-2006	36201	58	Male	white	Living with partner	3.06	less than 9th grade	Minimal	0	no	no	former	37.79	overweight	no	no	no	no	no	no	no	no	no	4	0	Eligible	2	Malignant neoplasms (C00-C97)	1	1	152	152	1	1	2	152	2	2	1	1	1	1	2	2	middle income
1788	2005-2006	36205	85	Female	mexican	Widowed	2.36	less than 9th grade	Minimal	0	no	no	never	42.8	overweight	no	no	no	no	no	yes	no	DM	no	6	2	Eligible	2	Diseases of heart (I00-I09, I11, I13, I20-I51)	1	1	87	86	2	2	1	87	2	2	2	2	2	2	1	1	middle income
1789	2005-2006	36207	85	Male	white	Widowed	1.63	less than 9th grade	Minimal	0	no	no	former	30.59	overweight	yes	no	no	no	no	yes	no	no	no	8	3	Eligible	2	All other causes (residual)	1	1	105	104	1	1	1	105	2	2	1	1	1	1	1	1	middle income
1790	2005-2006	36209	56	Male	black	Married	5	some college or AA degree	Mild	0	no	no	never	26.3	overweight	yes	no	no	no	no	yes	no	no	no	9	3	Eligible	1	Censored	1	1	158	157	1	1	1	158	1	1	1	1	1	1	1	1	high income
1791	2005-2006	36211	81	Female	white	Widowed	1.12	9-11th grade	Minimal	0	no	no	current	21.88	normal	yes	no	no	no	no	no	no	no	no	5	1	Eligible	2	Malignant neoplasms (C00-C97)	1	1	7	6	1	1	2	7	2	2	1	1	1	1	2	2	low income
1792	2005-2006	36213	58	Male	black	Married	5	some college or AA degree	Minimal	0	no	no	never	26.85	overweight	yes	no	no	no	no	no	no	no	no	6	1	Eligible	1	Censored	1	1	179	179	1	1	1	179	1	1	1	1	1	1	1	1	high income
1793	2005-2006	36214	24	Male	other	Never married	1.95	some college or AA degree	Minimal	0	no	no	never	29.2	overweight	yes	no	no	no	no	no	no	no	no	9	4	Eligible	1	Censored	1	1	179	178	1	1	1	179	1	1	1	1	1	1	1	1	middle income
1794	2005-2006	36216	75	Male	white	Married	5	some college or AA degree	Minimal	0	no	no	former	32.73	overweight	yes	no	no	no	no	yes	no	no	no	4	1	Eligible	2	Malignant neoplasms (C00-C97)	1	1	16	16	1	1	2	16	2	2	1	1	1	1	2	2	high income
1795	2005-2006	36218	54	Female	black	Divorced	5	college graduate or above	Minimal	0	no	no	never	29.38	overweight	no	no	no	no	no	no	no	no	no	8	2	Eligible	1	Censored	1	1	180	179	1	1	1	180	1	1	1	1	1	1	1	1	high income
1796	2005-2006	36220	65	Female	white	Divorced	0.91	high school graduate	Minimal	1	no	no	never	33.29	overweight	no	yes	no	no	yes	yes	no	no	no	8	2	Eligible	2	All other causes (residual)	1	1	136	134	1	1	1	136	2	2	1	1	1	1	1	1	low income
1797	2005-2006	36223	71	Male	mexican	Widowed	1.29	9-11th grade	Moderate	0	no	no	never	27.66	overweight	yes	no	no	no	no	no	no	no	no	10	3	Eligible	1	Censored	1	1	161	160	1	1	1	161	1	1	1	1	1	1	1	1	low income
1798	2005-2006	36227	62	Male	black	Divorced	4.91	high school graduate	Minimal	0	no	no	former	29.89	overweight	no	no	no	no	no	yes	no	no	no	6	0	Eligible	1	Censored	1	1	173	172	1	1	1	173	1	1	1	1	1	1	1	1	high income
1799	2005-2006	36229	30	Male	white	Married	5	college graduate or above	Minimal	0	no	no	former	26.76	overweight	no	no	no	no	no	no	no	no	no	9	3	Eligible	1	Censored	1	1	173	171	1	1	1	173	1	1	1	1	1	1	1	1	high income
1800	2005-2006	36232	30	Female	white	Divorced	4.21	high school graduate	Minimal	0	no	no	never	36.98	overweight	no	no	no	no	no	no	no	no	no	8	3	Eligible	1	Censored	1	1	165	164	1	1	1	165	1	1	1	1	1	1	1	1	high income
1801	2005-2006	36234	20	Male	mexican	Living with partner	0.57	9-11th grade	Mild	0	no	no	current	24.99	normal	no	no	no	no	no	no	no	no	no	9	4	Eligible	1	Censored	1	1	164	164	1	1	1	164	1	1	1	1	1	1	1	1	low income
1802	2005-2006	36240	41	Male	white	Married	3.1	some college or AA degree	Mild	0	no	no	never	32.98	overweight	no	no	no	no	no	no	no	no	no	8	3	Eligible	1	Censored	1	1	170	168	1	1	1	170	1	1	1	1	1	1	1	1	middle income
1803	2005-2006	36247	60	Male	other	Married	5	high school graduate	Minimal	0	no	no	never	26.27	overweight	no	no	no	no	no	yes	no	IGT	no	6	1	Eligible	1	Censored	1	1	162	160	1	1	1	162	1	1	1	1	1	1	1	1	high income
1804	2005-2006	36249	35	Female	white	Married	2.14	9-11th grade	Minimal	0	no	no	current	25.59	overweight	no	no	no	no	no	no	no	no	no	7	2	Eligible	1	Censored	1	1	171	170	1	1	1	171	1	1	1	1	1	1	1	1	middle income
1805	2005-2006	36257	55	Female	white	Married	2.58	some college or AA degree	Mild	0	no	no	current	32.08	overweight	yes	no	no	no	no	no	no	no	no	5	2	Eligible	1	Censored	1	1	177	177	1	1	1	177	1	1	1	1	1	1	1	1	middle income
1806	2005-2006	36265	54	Female	black	Married	4.17	some college or AA degree	Mild	0	no	no	former	21.82	normal	yes	no	no	no	no	no	no	no	no	10	4	Eligible	1	Censored	1	1	172	171	1	1	1	172	1	1	1	1	1	1	1	1	high income
1807	2005-2006	36266	85	Female	white	Widowed	4.29	less than 9th grade	Minimal	1	no	no	never	21.06	normal	yes	yes	no	yes	no	no	no	DM	no	6	3	Eligible	2	Diseases of heart (I00-I09, I11, I13, I20-I51)	1	1	36	35	2	2	1	36	2	2	2	2	2	2	1	1	high income
1808	2005-2006	36267	20	Female	black	Never married	3.2	high school graduate	Mild	0	no	no	never	23.49	normal	no	no	no	no	no	no	no	no	no	12	6	Eligible	1	Censored	1	1	159	159	1	1	1	159	1	1	1	1	1	1	1	1	middle income
1809	2005-2006	36268	49	Female	white	Divorced	5	college graduate or above	Minimal	0	no	no	current	38.39	overweight	yes	no	no	no	no	no	no	IGT	no	6	2	Eligible	1	Censored	1	1	172	172	1	1	1	172	1	1	1	1	1	1	1	1	high income
1810	2005-2006	36275	84	Male	white	Widowed	2.55	9-11th grade	Minimal	1	no	no	former	19.61	normal	no	yes	yes	no	no	no	no	IGT	no	10	4	Eligible	2	All other causes (residual)	1	1	131	130	1	1	1	131	2	2	1	1	1	1	1	1	middle income
1811	2005-2006	36276	30	Female	black	Divorced	2.71	college graduate or above	Minimal	0	no	no	never	23.49	normal	yes	no	no	no	no	no	no	no	no	12	6	Eligible	1	Censored	1	1	166	165	1	1	1	166	1	1	1	1	1	1	1	1	middle income
1812	2005-2006	36277	65	Female	white	Married	5	college graduate or above	Minimal	0	no	no	former	24.49	normal	yes	no	no	no	no	no	no	no	no	10	3	Eligible	1	Censored	1	1	167	166	1	1	1	167	1	1	1	1	1	1	1	1	high income
1813	2005-2006	36278	38	Male	other	Living with partner	2.43	some college or AA degree	Minimal	0	no	no	never	28.12	overweight	yes	no	no	no	no	no	no	no	no	6	2	Eligible	1	Censored	1	1	165	164	1	1	1	165	1	1	1	1	1	1	1	1	middle income
[truncated: 28,227 more rows]
